# Supplementary material for: The impact of climate change on flow conditions and wetland ecosystems in the Lower Biebrza River (Poland)
Source: PeerJ. 2020 Sep 11;8:e9778. doi: 10.7717/peerj.9778 (PMC7489244; doi:10.7717/peerj.9778)
Supplement: Supplemental Information 1 [file peerj-08-9778-s001.xlsx]

## Sheet: WinterDischarge_baseline
Climatic model	Year	Month	Day number	Discharge (m3/s)
model 1	1974	2	41	26.86
model 1	1974	2	42	27.88
model 1	1974	2	43	27.73
model 1	1974	2	44	26.86
model 1	1974	2	45	25.81
model 1	1974	3	60	31.72
model 1	1974	3	61	38.96
model 1	1974	3	62	43.12
model 1	1974	3	63	43.89
model 1	1974	3	64	44.7
model 1	1974	3	65	46.78
model 1	1974	3	66	49.06
model 1	1974	3	67	49.71
model 1	1974	3	68	48.37
model 1	1974	3	69	45.87
model 1	1974	3	70	43.11
model 1	1974	3	71	40.56
model 1	1974	3	72	38.35
model 1	1974	3	73	36.49
model 1	1974	3	74	34.9
model 1	1974	3	75	33.66
model 1	1974	3	76	33.8
model 1	1974	3	77	37.23
model 1	1974	3	78	44.87
model 1	1974	3	79	55.88
model 1	1974	3	80	67.69
model 1	1974	3	81	78.23
model 1	1974	3	82	85.84
model 1	1974	3	83	89.98
model 1	1974	3	84	90.44
model 1	1974	3	85	89
model 1	1974	3	86	86.81
model 1	1974	3	87	84.62
model 1	1974	3	88	82.39
model 1	1974	3	89	80.31
model 1	1974	3	90	78.45
model 1	1974	4	91	76.8
model 1	1974	4	92	75.22
model 1	1974	4	93	73.54
model 1	1974	4	94	71.61
model 1	1974	4	95	69.44
model 1	1974	4	96	67.25
model 1	1974	4	97	65.12
model 1	1974	4	98	63.16
model 1	1974	4	99	61.39
model 1	1974	4	100	59.96
model 1	1974	4	101	58.92
model 1	1974	4	102	58.24
model 1	1974	4	103	57.72
model 1	1974	4	104	57.21
model 1	1974	4	105	56.64
model 1	1974	4	106	55.99
model 1	1974	4	107	55.29
model 1	1974	4	108	54.53
model 1	1974	4	109	53.66
model 1	1974	4	110	52.68
model 1	1974	4	111	51.65
model 1	1974	4	112	50.64
model 1	1974	4	113	49.68
model 1	1974	4	114	48.76
model 1	1974	4	115	47.89
model 1	1974	4	116	47.08
model 1	1974	4	117	46.3
model 1	1974	4	118	45.56
model 1	1974	4	119	44.89
model 1	1974	4	120	44.27
model 1	1974	5	121	43.66
model 1	1974	5	122	43.06
model 1	1974	5	123	42.49
model 1	1974	5	124	41.96
model 1	1974	5	125	41.48
model 1	1974	5	126	40.97
model 1	1974	5	127	40.49
model 1	1974	5	128	40.07
model 1	1974	5	129	39.68
model 1	1974	5	130	39.26
model 1	1974	5	131	38.91
model 1	1974	5	132	38.69
model 1	1974	5	133	38.65
model 1	1974	5	134	38.71
model 1	1974	5	135	38.83
model 1	1974	5	136	38.83
model 1	1974	5	137	38.77
model 1	1974	5	138	38.76
model 1	1974	5	139	38.78
model 1	1974	5	140	38.78
model 1	1974	5	141	38.63
model 1	1974	5	142	38.24
model 1	1974	5	143	37.67
model 1	1974	5	144	37
model 1	1974	5	145	36.32
model 1	1974	5	146	35.7
model 1	1974	5	147	35.12
model 1	1974	5	148	34.61
model 1	1974	5	149	34.12
model 1	1974	5	150	33.65
model 1	1974	5	151	33.2
model 1	1974	6	152	32.89
model 1	1974	6	153	32.85
model 1	1974	6	154	33.13
model 1	1974	6	155	34.04
model 1	1974	6	156	35.43
model 1	1974	6	157	36.93
model 1	1974	6	158	38.4
model 1	1974	6	159	39.63
model 1	1974	6	160	40.44
model 1	1974	6	161	40.81
model 1	1974	6	162	40.71
model 1	1974	6	163	40.28
model 1	1974	6	164	39.59
model 1	1974	6	165	38.82
model 1	1974	6	166	38.01
model 1	1974	6	167	37.24
model 1	1974	6	168	36.5
model 1	1974	6	169	35.79
model 1	1974	6	170	35.07
model 1	1974	6	171	34.41
model 1	1974	6	172	33.8
model 1	1974	6	173	33.25
model 1	1974	6	174	32.98
model 1	1974	6	175	32.78
model 1	1974	6	176	32.62
model 1	1974	6	177	32.55
model 1	1974	6	178	32.52
model 1	1974	6	179	32.34
model 1	1974	6	180	32.07
model 1	1974	6	181	31.74
model 1	1975	2	43	26.57
model 1	1975	2	44	30.76
model 1	1975	2	45	34.3
model 1	1975	2	46	36.27
model 1	1975	2	47	36.74
model 1	1975	2	48	36.08
model 1	1975	2	49	34.79
model 1	1975	2	50	33.3
model 1	1975	2	51	31.88
model 1	1975	2	52	30.6
model 1	1975	2	53	29.47
model 1	1975	2	54	28.5
model 1	1975	2	55	27.66
model 1	1975	2	56	26.92
model 1	1975	2	57	26.28
model 1	1975	2	58	25.84
model 1	1975	2	59	25.69
model 1	1975	3	60	26.94
model 1	1975	3	61	30.36
model 1	1975	3	62	35.81
model 1	1975	3	63	42.77
model 1	1975	3	64	50.24
model 1	1975	3	65	57.06
model 1	1975	3	66	62.62
model 1	1975	3	67	66.68
model 1	1975	3	68	68.8
model 1	1975	3	69	68.79
model 1	1975	3	70	67.02
model 1	1975	3	71	64.29
model 1	1975	3	72	61.27
model 1	1975	3	73	58.39
model 1	1975	3	74	55.8
model 1	1975	3	75	53.45
model 1	1975	3	76	51.31
model 1	1975	3	77	49.42
model 1	1975	3	78	47.98
model 1	1975	3	79	46.97
model 1	1975	3	80	46.21
model 1	1975	3	81	45.48
model 1	1975	3	82	44.73
model 1	1975	3	83	43.99
model 1	1975	3	84	43.37
model 1	1975	3	85	42.96
model 1	1975	3	86	42.74
model 1	1975	3	87	42.66
model 1	1975	3	88	42.61
model 1	1975	3	89	42.52
model 1	1975	3	90	42.38
model 1	1975	4	91	42.2
model 1	1975	4	92	42.06
model 1	1975	4	93	41.93
model 1	1975	4	94	41.78
model 1	1975	4	95	41.75
model 1	1975	4	96	42.12
model 1	1975	4	97	43.1
model 1	1975	4	98	44.81
model 1	1975	4	99	46.84
model 1	1975	4	100	48.47
model 1	1975	4	101	49.16
model 1	1975	4	102	49.45
model 1	1975	4	103	49.86
model 1	1975	4	104	50.43
model 1	1975	4	105	50.76
model 1	1975	4	106	50.55
model 1	1975	4	107	50.13
model 1	1975	4	108	49.75
model 1	1975	4	109	49.54
model 1	1975	4	110	49.14
model 1	1975	4	111	48.43
model 1	1975	4	112	47.54
model 1	1975	4	113	46.65
model 1	1975	4	114	45.85
model 1	1975	4	115	45.14
model 1	1975	4	116	44.51
model 1	1975	4	117	43.94
model 1	1975	4	118	43.4
model 1	1975	4	119	42.9
model 1	1975	4	120	42.42
model 1	1975	5	121	42.02
model 1	1975	5	122	41.71
model 1	1975	5	123	41.4
model 1	1975	5	124	41.03
model 1	1975	5	125	40.65
model 1	1975	5	126	40.68
model 1	1975	5	127	41.35
model 1	1975	5	128	42.76
model 1	1975	5	129	44.4
model 1	1975	5	130	45.49
model 1	1975	5	131	45.74
model 1	1975	5	132	45.24
model 1	1975	5	133	44.39
model 1	1975	5	134	43.44
model 1	1975	5	135	42.56
model 1	1975	5	136	41.8
model 1	1975	5	137	41
model 1	1975	5	138	40.57
model 1	1975	5	139	40.16
model 1	1975	5	140	39.76
model 1	1975	5	141	39.25
model 1	1975	5	142	38.8
model 1	1975	5	143	38.37
model 1	1975	5	144	37.94
model 1	1975	5	145	37.5
model 1	1975	5	146	37.23
model 1	1975	5	147	37.07
model 1	1975	5	148	36.93
model 1	1975	5	149	36.73
model 1	1975	5	150	36.43
model 1	1975	5	151	36.05
model 1	1975	6	152	35.67
model 1	1975	6	153	35.45
model 1	1975	6	154	36.34
model 1	1975	6	155	38.32
model 1	1975	6	156	40.5
model 1	1975	6	157	44.72
model 1	1975	6	158	49.98
model 1	1975	6	159	54
model 1	1975	6	160	55.59
model 1	1975	6	161	55.18
model 1	1975	6	162	53.79
model 1	1975	6	163	52.06
model 1	1975	6	164	50.32
model 1	1975	6	165	48.7
model 1	1975	6	166	47.28
model 1	1975	6	167	46.04
model 1	1975	6	168	44.95
model 1	1975	6	169	43.94
model 1	1975	6	170	43
model 1	1975	6	171	42.13
model 1	1975	6	172	41.34
model 1	1975	6	173	40.65
model 1	1975	6	174	39.99
model 1	1975	6	175	39.45
model 1	1975	6	176	38.96
model 1	1975	6	177	38.5
model 1	1975	6	178	38.04
model 1	1975	6	179	37.63
model 1	1975	6	180	37.26
model 1	1975	6	181	36.93
model 1	1976	3	73	30.49
model 1	1976	3	74	40.87
model 1	1976	3	75	51.36
model 1	1976	3	76	58.77
model 1	1976	3	77	61.88
model 1	1976	3	78	62.23
model 1	1976	3	79	61.54
model 1	1976	3	80	60.64
model 1	1976	3	81	60.29
model 1	1976	3	82	60.75
model 1	1976	3	83	62.01
model 1	1976	3	84	62.97
model 1	1976	3	85	63.13
model 1	1976	3	86	62.1
model 1	1976	3	87	59.87
model 1	1976	3	88	56.84
model 1	1976	3	89	53.52
model 1	1976	3	90	50.32
model 1	1976	3	91	47.44
model 1	1976	4	92	44.91
model 1	1976	4	93	42.7
model 1	1976	4	94	40.77
model 1	1976	4	95	39.99
model 1	1976	4	96	40.23
model 1	1976	4	97	41.29
model 1	1976	4	98	42.5
model 1	1976	4	99	43.69
model 1	1976	4	100	44.8
model 1	1976	4	101	45.47
model 1	1976	4	102	45.56
model 1	1976	4	103	45.03
model 1	1976	4	104	43.98
model 1	1976	4	105	42.68
model 1	1976	4	106	41.31
model 1	1976	4	107	40.14
model 1	1976	4	108	39.16
model 1	1976	4	109	38.24
model 1	1976	4	110	37.31
model 1	1976	4	111	36.38
model 1	1976	4	112	35.46
model 1	1976	4	113	34.57
model 1	1976	4	114	33.73
model 1	1976	4	115	32.98
model 1	1976	4	116	32.25
model 1	1976	4	117	31.56
model 1	1976	4	118	30.9
model 1	1976	4	119	30.3
model 1	1976	4	120	29.75
model 1	1976	4	121	29.22
model 1	1976	5	122	28.68
model 1	1976	5	123	28.16
model 1	1976	5	124	27.66
model 1	1976	5	125	27.18
model 1	1976	5	126	26.79
model 1	1976	5	127	26.43
model 1	1976	5	128	26.06
model 1	1976	5	129	25.64
model 1	1976	5	130	25.2
model 1	1976	6	157	27.33
model 1	1976	6	158	28.87
model 1	1976	6	159	29.24
model 1	1976	6	160	28.74
model 1	1976	6	161	27.89
model 1	1976	6	162	26.96
model 1	1976	6	163	26.15
model 1	1976	6	164	25.44
model 1	1977	1	18	26.14
model 1	1977	1	19	26.86
model 1	1977	1	20	26.72
model 1	1977	1	21	26.03
model 1	1977	1	22	25.13
model 1	1977	2	34	27.12
model 1	1977	2	35	31.97
model 1	1977	2	36	39.38
model 1	1977	2	37	49.47
model 1	1977	2	38	58.79
model 1	1977	2	39	64.36
model 1	1977	2	40	66.31
model 1	1977	2	41	66.15
model 1	1977	2	42	64.85
model 1	1977	2	43	62.76
model 1	1977	2	44	60.23
model 1	1977	2	45	57.79
model 1	1977	2	46	55.79
model 1	1977	2	47	54.16
model 1	1977	2	48	52.54
model 1	1977	2	49	50.76
model 1	1977	2	50	48.87
model 1	1977	2	51	47.06
model 1	1977	2	52	45.4
model 1	1977	2	53	45.57
model 1	1977	2	54	48.05
model 1	1977	2	55	51.18
model 1	1977	2	56	53.01
model 1	1977	2	57	52.95
model 1	1977	2	58	51.95
model 1	1977	2	59	50.81
model 1	1977	3	60	49.59
model 1	1977	3	61	48.15
model 1	1977	3	62	46.67
model 1	1977	3	63	47.7
model 1	1977	3	64	51.16
model 1	1977	3	65	55.17
model 1	1977	3	66	57.75
model 1	1977	3	67	58.3
model 1	1977	3	68	57.45
model 1	1977	3	69	55.97
model 1	1977	3	70	54.39
model 1	1977	3	71	52.97
model 1	1977	3	72	51.74
model 1	1977	3	73	50.66
model 1	1977	3	74	49.73
model 1	1977	3	75	48.92
model 1	1977	3	76	48.12
model 1	1977	3	77	47.24
model 1	1977	3	78	46.27
model 1	1977	3	79	45.24
model 1	1977	3	80	44.18
model 1	1977	3	81	43.14
model 1	1977	3	82	42.18
model 1	1977	3	83	41.31
model 1	1977	3	84	40.49
model 1	1977	3	85	39.88
model 1	1977	3	86	39.39
model 1	1977	3	87	38.97
model 1	1977	3	88	38.52
model 1	1977	3	89	38.01
model 1	1977	3	90	37.75
model 1	1977	4	91	37.73
model 1	1977	4	92	38.36
model 1	1977	4	93	39.27
model 1	1977	4	94	40
model 1	1977	4	95	40.19
model 1	1977	4	96	39.78
model 1	1977	4	97	39
model 1	1977	4	98	38.09
model 1	1977	4	99	37.18
model 1	1977	4	100	36.33
model 1	1977	4	101	35.57
model 1	1977	4	102	34.88
model 1	1977	4	103	34.23
model 1	1977	4	104	33.65
model 1	1977	4	105	33.1
model 1	1977	4	106	32.6
model 1	1977	4	107	32.13
model 1	1977	4	108	31.69
model 1	1977	4	109	31.27
model 1	1977	4	110	30.87
model 1	1977	4	111	30.48
model 1	1977	4	112	30.07
model 1	1977	4	113	29.66
model 1	1977	4	114	29.26
model 1	1977	4	115	28.87
model 1	1977	4	116	28.5
model 1	1977	4	117	28.11
model 1	1977	4	118	27.73
model 1	1977	4	119	27.34
model 1	1977	4	120	26.97
model 1	1977	5	121	26.63
model 1	1977	5	122	26.27
model 1	1977	5	123	25.92
model 1	1977	5	124	25.59
model 1	1977	5	125	25.22
model 1	1978	1	6	26.49
model 1	1978	1	7	29.74
model 1	1978	1	8	31.73
model 1	1978	1	9	32.18
model 1	1978	1	10	31.3
model 1	1978	1	11	29.66
model 1	1978	1	12	27.75
model 1	1978	1	13	25.91
model 1	1978	2	53	26.44
model 1	1978	2	54	27.41
model 1	1978	2	55	26.77
model 1	1978	2	56	25.8
model 1	1978	2	57	25.21
model 1	1978	2	58	25.11
model 1	1978	2	59	25.65
model 1	1978	3	60	27.1
model 1	1978	3	61	29.3
model 1	1978	3	62	31.81
model 1	1978	3	63	33.68
model 1	1978	3	64	34.48
model 1	1978	3	65	34.11
model 1	1978	3	66	32.77
model 1	1978	3	67	30.9
model 1	1978	3	68	28.92
model 1	1978	3	69	27.05
model 1	1978	3	70	25.42
model 1	1978	3	72	25.43
model 1	1978	3	73	26.46
model 1	1978	3	74	27.18
model 1	1978	3	75	27.19
model 1	1978	3	76	26.51
model 1	1978	3	77	25.42
model 1	1978	4	104	26.9
model 1	1978	4	105	28.29
model 1	1978	4	106	28.86
model 1	1978	4	107	31.75
model 1	1978	4	108	36.3
model 1	1978	4	109	40.14
model 1	1978	4	110	41.44
model 1	1978	4	111	41.2
model 1	1978	4	112	41.82
model 1	1978	4	113	44.33
model 1	1978	4	114	47.46
model 1	1978	4	115	49.35
model 1	1978	4	116	50.58
model 1	1978	4	117	52.42
model 1	1978	4	118	55.02
model 1	1978	4	119	57.44
model 1	1978	4	120	58.53
model 1	1978	5	121	57.92
model 1	1978	5	122	55.94
model 1	1978	5	123	53.15
model 1	1978	5	124	50.15
model 1	1978	5	125	47.26
model 1	1978	5	126	44.6
model 1	1978	5	127	42.22
model 1	1978	5	128	40.15
model 1	1978	5	129	38.28
model 1	1978	5	130	36.6
model 1	1978	5	131	35.08
model 1	1978	5	132	33.73
model 1	1978	5	133	32.61
model 1	1978	5	134	31.79
model 1	1978	5	135	31.15
model 1	1978	5	136	30.56
model 1	1978	5	137	29.94
model 1	1978	5	138	29.27
model 1	1978	5	139	28.55
model 1	1978	5	140	27.82
model 1	1978	5	141	27.09
model 1	1978	5	142	26.41
model 1	1978	5	143	25.74
model 1	1978	5	144	25.08
model 1	1978	6	158	26.93
model 1	1978	6	159	28.42
model 1	1978	6	160	28.88
model 1	1978	6	161	28.61
model 1	1978	6	162	29.43
model 1	1978	6	163	31.67
model 1	1978	6	164	34.34
model 1	1978	6	165	36.18
model 1	1978	6	166	36.77
model 1	1978	6	167	36.34
model 1	1978	6	168	35.82
model 1	1978	6	169	36.44
model 1	1978	6	170	38.23
model 1	1978	6	171	40.86
model 1	1978	6	172	45.96
model 1	1978	6	173	52.05
model 1	1978	6	174	57.34
model 1	1978	6	175	60.45
model 1	1978	6	176	61.1
model 1	1978	6	177	59.81
model 1	1978	6	178	57.51
model 1	1978	6	179	54.97
model 1	1978	6	180	52.49
model 1	1978	6	181	50.19
model 1	1979	4	91	28.25
model 1	1979	4	92	40.34
model 1	1979	4	93	55.36
model 1	1979	4	94	74.27
model 1	1979	4	95	95.15
model 1	1979	4	96	114.4
model 1	1979	4	97	129.3
model 1	1979	4	98	140.9
model 1	1979	4	99	150.7
model 1	1979	4	100	159.8
model 1	1979	4	101	167.8
model 1	1979	4	102	172.7
model 1	1979	4	103	172.1
model 1	1979	4	104	165.8
model 1	1979	4	105	156.6
model 1	1979	4	106	146.8
model 1	1979	4	107	137.5
model 1	1979	4	108	130.8
model 1	1979	4	109	128.4
model 1	1979	4	110	128.6
model 1	1979	4	111	128.7
model 1	1979	4	112	126.9
model 1	1979	4	113	126.8
model 1	1979	4	114	128.4
model 1	1979	4	115	129.4
model 1	1979	4	116	128.4
model 1	1979	4	117	125.1
model 1	1979	4	118	120.4
model 1	1979	4	119	115.1
model 1	1979	4	120	109.6
model 1	1979	5	121	104.6
model 1	1979	5	122	100.1
model 1	1979	5	123	96.17
model 1	1979	5	124	92.72
model 1	1979	5	125	90.16
model 1	1979	5	126	88.24
model 1	1979	5	127	86.44
model 1	1979	5	128	84.54
model 1	1979	5	129	83.79
model 1	1979	5	130	83.99
model 1	1979	5	131	84.25
model 1	1979	5	132	83.63
model 1	1979	5	133	81.96
model 1	1979	5	134	79.53
model 1	1979	5	135	76.89
model 1	1979	5	136	74.28
model 1	1979	5	137	71.84
model 1	1979	5	138	69.62
model 1	1979	5	139	67.6
model 1	1979	5	140	65.76
model 1	1979	5	141	64.06
model 1	1979	5	142	62.51
model 1	1979	5	143	61.1
model 1	1979	5	144	59.78
model 1	1979	5	145	58.55
model 1	1979	5	146	57.36
model 1	1979	5	147	56.25
model 1	1979	5	148	55.2
model 1	1979	5	149	54.18
model 1	1979	5	150	53.2
model 1	1979	5	151	52.23
model 1	1979	6	152	51.34
model 1	1979	6	153	50.49
model 1	1979	6	154	49.62
model 1	1979	6	155	48.8
model 1	1979	6	156	47.96
model 1	1979	6	157	47.12
model 1	1979	6	158	46.28
model 1	1979	6	159	45.53
model 1	1979	6	160	44.84
model 1	1979	6	161	44.19
model 1	1979	6	162	43.5
model 1	1979	6	163	42.77
model 1	1979	6	164	42
model 1	1979	6	165	41.31
model 1	1979	6	166	40.64
model 1	1979	6	167	40.02
model 1	1979	6	168	39.47
model 1	1979	6	169	38.94
model 1	1979	6	170	38.44
model 1	1979	6	171	37.91
model 1	1979	6	172	37.37
model 1	1979	6	173	36.83
model 1	1979	6	174	36.26
model 1	1979	6	175	35.72
model 1	1979	6	176	35.55
model 1	1979	6	177	35.67
model 1	1979	6	178	35.74
model 1	1979	6	179	35.6
model 1	1979	6	180	35.65
model 1	1979	6	181	35.81
model 1	1980	1	2	25.05
model 1	1980	1	3	25.92
model 1	1980	1	4	27.14
model 1	1980	1	5	27.96
model 1	1980	1	6	28.03
model 1	1980	1	7	27.52
model 1	1980	1	8	26.7
model 1	1980	1	9	25.8
model 1	1980	1	27	27.2
model 1	1980	1	28	30.73
model 1	1980	1	29	33.56
model 1	1980	1	30	35.29
model 1	1980	1	31	35.87
model 1	1980	2	32	35.65
model 1	1980	2	33	35.01
model 1	1980	2	34	34.18
model 1	1980	2	35	33.18
model 1	1980	2	36	32.06
model 1	1980	2	37	30.9
model 1	1980	2	38	29.79
model 1	1980	2	39	28.8
model 1	1980	2	40	28.06
model 1	1980	2	41	27.63
model 1	1980	2	42	27.77
model 1	1980	2	43	29.01
model 1	1980	2	44	30.98
model 1	1980	2	45	33.07
model 1	1980	2	46	34.64
model 1	1980	2	47	35.33
model 1	1980	2	48	35.09
model 1	1980	2	49	34.22
model 1	1980	2	50	33.11
model 1	1980	2	51	32.05
model 1	1980	2	52	31.17
model 1	1980	2	53	30.53
model 1	1980	2	54	30.1
model 1	1980	2	55	29.76
model 1	1980	2	56	29.41
model 1	1980	2	57	29
model 1	1980	2	58	28.54
model 1	1980	2	59	28.07
model 1	1980	2	60	27.62
model 1	1980	3	61	27.33
model 1	1980	3	62	27.57
model 1	1980	3	63	29.23
model 1	1980	3	64	31.9
model 1	1980	3	65	34.34
model 1	1980	3	66	35.55
model 1	1980	3	67	35.49
model 1	1980	3	68	35.3
model 1	1980	3	69	35.68
model 1	1980	3	70	36.11
model 1	1980	3	71	36.48
model 1	1980	3	72	39.27
model 1	1980	3	73	45.39
model 1	1980	3	74	52.33
model 1	1980	3	75	57.14
model 1	1980	3	76	58.92
model 1	1980	3	77	58.29
model 1	1980	3	78	56.23
model 1	1980	3	79	53.52
model 1	1980	3	80	50.71
model 1	1980	3	81	48.08
model 1	1980	3	82	45.72
model 1	1980	3	83	43.65
model 1	1980	3	84	42.58
model 1	1980	3	85	43.16
model 1	1980	3	86	45.65
model 1	1980	3	87	49.86
model 1	1980	3	88	54.13
model 1	1980	3	89	57.12
model 1	1980	3	90	58.34
model 1	1980	3	91	58.52
model 1	1980	4	92	58.05
model 1	1980	4	93	57.15
model 1	1980	4	94	55.85
model 1	1980	4	95	55.28
model 1	1980	4	96	55.23
model 1	1980	4	97	56.88
model 1	1980	4	98	59.25
model 1	1980	4	99	61.09
model 1	1980	4	100	61.53
model 1	1980	4	101	60.64
model 1	1980	4	102	58.94
model 1	1980	4	103	56.94
model 1	1980	4	104	54.95
model 1	1980	4	105	53.16
model 1	1980	4	106	51.57
model 1	1980	4	107	50.2
model 1	1980	4	108	49.02
model 1	1980	4	109	47.96
model 1	1980	4	110	47.05
model 1	1980	4	111	46.45
model 1	1980	4	112	45.95
model 1	1980	4	113	45.44
model 1	1980	4	114	44.84
model 1	1980	4	115	44.3
model 1	1980	4	116	43.8
model 1	1980	4	117	43.33
model 1	1980	4	118	42.86
model 1	1980	4	119	42.35
model 1	1980	4	120	41.77
model 1	1980	4	121	41.15
model 1	1980	5	122	40.57
model 1	1980	5	123	40.02
model 1	1980	5	124	39.51
model 1	1980	5	125	38.98
model 1	1980	5	126	38.47
model 1	1980	5	127	38.02
model 1	1980	5	128	37.57
model 1	1980	5	129	37.09
model 1	1980	5	130	36.6
model 1	1980	5	131	36.1
model 1	1980	5	132	35.63
model 1	1980	5	133	35.21
model 1	1980	5	134	34.87
model 1	1980	5	135	34.62
model 1	1980	5	136	34.44
model 1	1980	5	137	34.31
model 1	1980	5	138	34.04
model 1	1980	5	139	33.69
model 1	1980	5	140	33.3
model 1	1980	5	141	33
model 1	1980	5	142	32.66
model 1	1980	5	143	32.42
model 1	1980	5	144	32.12
model 1	1980	5	145	31.75
model 1	1980	5	146	31.32
model 1	1980	5	147	30.88
model 1	1980	5	148	30.5
model 1	1980	5	149	30.1
model 1	1980	5	150	29.68
model 1	1980	5	151	29.43
model 1	1980	5	152	29.31
model 1	1980	6	153	29.17
model 1	1980	6	154	28.94
model 1	1980	6	155	28.63
model 1	1980	6	156	28.75
model 1	1980	6	157	30.74
model 1	1980	6	158	34.39
model 1	1980	6	159	38.3
model 1	1980	6	160	40.96
model 1	1980	6	161	42.24
model 1	1980	6	162	43.26
model 1	1980	6	163	44.14
model 1	1980	6	164	45.02
model 1	1980	6	165	45.72
model 1	1980	6	166	45.81
model 1	1980	6	167	45.07
model 1	1980	6	168	43.59
model 1	1980	6	169	41.79
model 1	1980	6	170	39.92
model 1	1980	6	171	38.19
model 1	1980	6	172	36.65
model 1	1980	6	173	35.28
model 1	1980	6	174	34.05
model 1	1980	6	175	32.92
model 1	1980	6	176	31.95
model 1	1980	6	177	31.03
model 1	1980	6	178	30.21
model 1	1980	6	179	29.5
model 1	1980	6	180	28.84
model 1	1980	6	181	28.24
model 1	1980	6	182	27.69
model 1	1981	1	1	41.31
model 1	1981	1	2	41.01
model 1	1981	1	3	40.69
model 1	1981	1	4	40.35
model 1	1981	1	5	40.02
model 1	1981	1	6	39.66
model 1	1981	1	7	39.27
model 1	1981	1	8	38.86
model 1	1981	1	9	38.46
model 1	1981	1	10	38.06
model 1	1981	1	11	37.66
model 1	1981	1	12	37.27
model 1	1981	1	13	36.89
model 1	1981	1	14	36.51
model 1	1981	1	15	36.14
model 1	1981	1	16	35.77
model 1	1981	1	17	35.42
model 1	1981	1	18	35.1
model 1	1981	1	19	36.53
model 1	1981	1	20	39.86
model 1	1981	1	21	44.59
model 1	1981	1	22	49.05
model 1	1981	1	23	52.04
model 1	1981	1	24	53.23
model 1	1981	1	25	53.1
model 1	1981	1	26	52.33
model 1	1981	1	27	51.31
model 1	1981	1	28	50.25
model 1	1981	1	29	49.24
model 1	1981	1	30	48.7
model 1	1981	1	31	48.55
model 1	1981	2	32	48.33
model 1	1981	2	33	47.86
model 1	1981	2	34	47.18
model 1	1981	2	35	46.37
model 1	1981	2	36	45.52
model 1	1981	2	37	44.67
model 1	1981	2	38	43.83
model 1	1981	2	39	43.02
model 1	1981	2	40	42.24
model 1	1981	2	41	41.49
model 1	1981	2	42	40.79
model 1	1981	2	43	40.11
model 1	1981	2	44	39.44
model 1	1981	2	45	38.79
model 1	1981	2	46	38.15
model 1	1981	2	47	37.54
model 1	1981	2	48	36.96
model 1	1981	2	49	36.43
model 1	1981	2	50	35.9
model 1	1981	2	51	35.38
model 1	1981	2	52	34.88
model 1	1981	2	53	35.53
model 1	1981	2	54	38.36
model 1	1981	2	55	42.96
model 1	1981	2	56	51.42
model 1	1981	2	57	63.83
model 1	1981	2	58	77.76
model 1	1981	2	59	90.61
model 1	1981	3	60	101.1
model 1	1981	3	61	108.4
model 1	1981	3	62	111.7
model 1	1981	3	63	111.6
model 1	1981	3	64	109.5
model 1	1981	3	65	106.9
model 1	1981	3	66	104.2
model 1	1981	3	67	101.6
model 1	1981	3	68	98.67
model 1	1981	3	69	95.67
model 1	1981	3	70	93.56
model 1	1981	3	71	92.1
model 1	1981	3	72	90.71
model 1	1981	3	73	88.96
model 1	1981	3	74	86.65
model 1	1981	3	75	83.88
model 1	1981	3	76	80.95
model 1	1981	3	77	78.28
model 1	1981	3	78	76
model 1	1981	3	79	74.16
model 1	1981	3	80	72.67
model 1	1981	3	81	71.42
model 1	1981	3	82	70.28
model 1	1981	3	83	69.25
model 1	1981	3	84	68.47
model 1	1981	3	85	67.84
model 1	1981	3	86	67.24
model 1	1981	3	87	66.56
model 1	1981	3	88	65.88
model 1	1981	3	89	65.21
model 1	1981	3	90	64.38
model 1	1981	4	91	63.46
model 1	1981	4	92	62.69
model 1	1981	4	93	62.3
model 1	1981	4	94	62.32
model 1	1981	4	95	62.53
model 1	1981	4	96	62.56
model 1	1981	4	97	62.14
model 1	1981	4	98	61.29
model 1	1981	4	99	60.26
model 1	1981	4	100	59.26
model 1	1981	4	101	58.29
model 1	1981	4	102	57.3
model 1	1981	4	103	56.49
model 1	1981	4	104	55.77
model 1	1981	4	105	55.15
model 1	1981	4	106	54.74
model 1	1981	4	107	54.63
model 1	1981	4	108	55.04
model 1	1981	4	109	56.14
model 1	1981	4	110	57.71
model 1	1981	4	111	59.39
model 1	1981	4	112	61.13
model 1	1981	4	113	62.73
model 1	1981	4	114	63.89
model 1	1981	4	115	64.27
model 1	1981	4	116	63.79
model 1	1981	4	117	62.66
model 1	1981	4	118	61.21
model 1	1981	4	119	59.86
model 1	1981	4	120	58.82
model 1	1981	5	121	57.96
model 1	1981	5	122	57.17
model 1	1981	5	123	56.4
model 1	1981	5	124	55.59
model 1	1981	5	125	54.75
model 1	1981	5	126	53.9
model 1	1981	5	127	53.09
model 1	1981	5	128	52.35
model 1	1981	5	129	51.65
model 1	1981	5	130	50.94
model 1	1981	5	131	50.21
model 1	1981	5	132	49.55
model 1	1981	5	133	48.97
model 1	1981	5	134	48.44
model 1	1981	5	135	48.18
model 1	1981	5	136	48.25
model 1	1981	5	137	48.41
model 1	1981	5	138	48.4
model 1	1981	5	139	48.11
model 1	1981	5	140	47.58
model 1	1981	5	141	46.85
model 1	1981	5	142	46.05
model 1	1981	5	143	45.27
model 1	1981	5	144	44.53
model 1	1981	5	145	43.87
model 1	1981	5	146	43.38
model 1	1981	5	147	42.9
model 1	1981	5	148	42.39
model 1	1981	5	149	41.89
model 1	1981	5	150	41.38
model 1	1981	5	151	40.94
model 1	1981	6	152	40.54
model 1	1981	6	153	40.23
model 1	1981	6	154	39.93
model 1	1981	6	155	39.66
model 1	1981	6	156	39.39
model 1	1981	6	157	39.05
model 1	1981	6	158	38.63
model 1	1981	6	159	38.18
model 1	1981	6	160	37.68
model 1	1981	6	161	37.23
model 1	1981	6	162	36.83
model 1	1981	6	163	36.39
model 1	1981	6	164	35.93
model 1	1981	6	165	35.45
model 1	1981	6	166	35.01
model 1	1981	6	167	34.61
model 1	1981	6	168	34.23
model 1	1981	6	169	33.81
model 1	1981	6	170	33.35
model 1	1981	6	171	32.95
model 1	1981	6	172	32.58
model 1	1981	6	173	32.22
model 1	1981	6	174	31.8
model 1	1981	6	175	31.41
model 1	1981	6	176	31.09
model 1	1981	6	177	30.76
model 1	1981	6	178	30.46
model 1	1981	6	179	30.16
model 1	1981	6	180	30.03
model 1	1981	6	181	29.86
model 1	1982	1	12	28.44
model 1	1982	1	13	34.62
model 1	1982	1	14	39.98
model 1	1982	1	15	42.9
model 1	1982	1	16	43.13
model 1	1982	1	17	41.52
model 1	1982	1	18	39.05
model 1	1982	1	19	36.41
model 1	1982	1	20	34
model 1	1982	1	21	31.91
model 1	1982	1	22	30.12
model 1	1982	1	23	28.87
model 1	1982	1	24	27.79
model 1	1982	1	25	26.9
model 1	1982	1	26	26.63
model 1	1982	1	27	27.56
model 1	1982	1	28	29.33
model 1	1982	1	29	30.97
model 1	1982	1	30	31.86
model 1	1982	1	31	31.92
model 1	1982	2	32	31.38
model 1	1982	2	33	30.54
model 1	1982	2	34	29.62
model 1	1982	2	35	28.73
model 1	1982	2	36	27.9
model 1	1982	2	37	27.15
model 1	1982	2	38	26.45
model 1	1982	2	39	25.8
model 1	1982	2	40	25.19
model 1	1982	2	46	26.05
model 1	1982	2	47	29.38
model 1	1982	2	48	32.86
model 1	1982	2	49	36.75
model 1	1982	2	50	41.18
model 1	1982	2	51	44.83
model 1	1982	2	52	46.31
model 1	1982	2	53	45.59
model 1	1982	2	54	43.58
model 1	1982	2	55	41.13
model 1	1982	2	56	38.76
model 1	1982	2	57	36.68
model 1	1982	2	58	34.9
model 1	1982	2	59	33.37
model 1	1982	3	60	32.05
model 1	1982	3	61	30.88
model 1	1982	3	62	29.84
model 1	1982	3	63	28.92
model 1	1982	3	64	28.09
model 1	1982	3	65	27.35
model 1	1982	3	66	26.65
model 1	1982	3	67	26
model 1	1982	3	68	25.48
model 1	1982	3	69	25.01
model 1	1982	3	84	26.27
model 1	1982	3	85	28.47
model 1	1982	3	86	31.52
model 1	1982	3	87	34.6
model 1	1982	3	88	36.7
model 1	1982	3	89	37.58
model 1	1982	3	90	37.49
model 1	1982	4	91	36.74
model 1	1982	4	92	35.61
model 1	1982	4	93	34.58
model 1	1982	4	94	33.66
model 1	1982	4	95	32.83
model 1	1982	4	96	32
model 1	1982	4	97	31.48
model 1	1982	4	98	31.23
model 1	1982	4	99	31.03
model 1	1982	4	100	30.69
model 1	1982	4	101	30.16
model 1	1982	4	102	29.7
model 1	1982	4	103	29.29
model 1	1982	4	104	28.9
model 1	1982	4	105	28.49
model 1	1982	4	106	28.02
model 1	1982	4	107	27.56
model 1	1982	4	108	27.09
model 1	1982	4	109	26.68
model 1	1982	4	110	26.28
model 1	1982	4	111	25.91
model 1	1982	4	112	25.57
model 1	1982	4	113	25.23
model 1	1983	2	36	25.65
model 1	1983	2	37	27.58
model 1	1983	2	38	28.16
model 1	1983	2	39	27.94
model 1	1983	2	40	27.3
model 1	1983	2	41	26.48
model 1	1983	2	42	25.62
model 1	1983	2	59	26.4
model 1	1983	3	60	29.35
model 1	1983	3	61	32.72
model 1	1983	3	62	36.78
model 1	1983	3	63	41.29
model 1	1983	3	64	44.98
model 1	1983	3	65	46.65
model 1	1983	3	66	46.8
model 1	1983	3	67	46.77
model 1	1983	3	68	48.65
model 1	1983	3	69	52.9
model 1	1983	3	70	58.36
model 1	1983	3	71	63.54
model 1	1983	3	72	67.37
model 1	1983	3	73	69.59
model 1	1983	3	74	70.15
model 1	1983	3	75	70.07
model 1	1983	3	76	71.14
model 1	1983	3	77	72.83
model 1	1983	3	78	73.87
model 1	1983	3	79	73.61
model 1	1983	3	80	72.1
model 1	1983	3	81	69.97
model 1	1983	3	82	67.61
model 1	1983	3	83	65.12
model 1	1983	3	84	62.56
model 1	1983	3	85	59.9
model 1	1983	3	86	57.23
model 1	1983	3	87	54.68
model 1	1983	3	88	52.36
model 1	1983	3	89	50.29
model 1	1983	3	90	48.48
model 1	1983	4	91	46.88
model 1	1983	4	92	45.47
model 1	1983	4	93	44.21
model 1	1983	4	94	43.09
model 1	1983	4	95	42.07
model 1	1983	4	96	41.15
model 1	1983	4	97	40.31
model 1	1983	4	98	39.56
model 1	1983	4	99	38.89
model 1	1983	4	100	38.24
model 1	1983	4	101	37.6
model 1	1983	4	102	37.01
model 1	1983	4	103	36.44
model 1	1983	4	104	35.94
model 1	1983	4	105	35.45
model 1	1983	4	106	34.98
model 1	1983	4	107	34.52
model 1	1983	4	108	34.06
model 1	1983	4	109	33.62
model 1	1983	4	110	33.28
model 1	1983	4	111	33.01
model 1	1983	4	112	32.72
model 1	1983	4	113	32.39
model 1	1983	4	114	32.01
model 1	1983	4	115	31.64
model 1	1983	4	116	31.26
model 1	1983	4	117	30.9
model 1	1983	4	118	30.52
model 1	1983	4	119	30.13
model 1	1983	4	120	29.73
model 1	1983	5	121	29.33
model 1	1983	5	122	29.02
model 1	1983	5	123	28.68
model 1	1983	5	124	28.33
model 1	1983	5	125	27.98
model 1	1983	5	126	27.6
model 1	1983	5	127	27.19
model 1	1983	5	128	26.77
model 1	1983	5	129	26.4
model 1	1983	5	130	26.05
model 1	1983	5	131	25.75
model 1	1983	5	132	25.5
model 1	1983	5	133	25.27
model 1	1983	5	134	25.03
model 1	1984	1	30	25.57
model 1	1984	1	31	27.17
model 1	1984	2	32	27.81
model 1	1984	2	33	27.49
model 1	1984	2	34	26.6
model 1	1984	2	35	25.77
model 1	1984	2	36	25.05
model 1	1984	3	69	25.21
model 1	1984	3	70	29.05
model 1	1984	3	71	31.79
model 1	1984	3	72	33
model 1	1984	3	73	33.01
model 1	1984	3	74	32.08
model 1	1984	3	75	30.7
model 1	1984	3	76	29.27
model 1	1984	3	77	27.95
model 1	1984	3	78	26.77
model 1	1984	3	79	25.74
model 1	1985	2	33	26.84
model 1	1985	2	34	34.59
model 1	1985	2	35	39.91
model 1	1985	2	36	42.31
model 1	1985	2	37	42.41
model 1	1985	2	38	41.09
model 1	1985	2	39	39.14
model 1	1985	2	40	37.04
model 1	1985	2	41	35.04
model 1	1985	2	42	33.25
model 1	1985	2	43	32.1
model 1	1985	2	44	33.35
model 1	1985	2	45	37.21
model 1	1985	2	46	41.81
model 1	1985	2	47	44.79
model 1	1985	2	48	45.32
model 1	1985	2	49	44.02
model 1	1985	2	50	41.84
model 1	1985	2	51	39.48
model 1	1985	2	52	37.27
model 1	1985	2	53	35.33
model 1	1985	2	54	33.65
model 1	1985	2	55	32.26
model 1	1985	2	56	31.27
model 1	1985	2	57	30.51
model 1	1985	2	58	29.78
model 1	1985	2	59	28.99
model 1	1985	3	60	28.6
model 1	1985	3	61	29.08
model 1	1985	3	62	31.08
model 1	1985	3	63	34.26
model 1	1985	3	64	37.57
model 1	1985	3	65	40.36
model 1	1985	3	66	43.33
model 1	1985	3	67	46.5
model 1	1985	3	68	48.87
model 1	1985	3	69	50.25
model 1	1985	3	70	50.64
model 1	1985	3	71	50.59
model 1	1985	3	72	50.47
model 1	1985	3	73	50.22
model 1	1985	3	74	49.8
model 1	1985	3	75	49.73
model 1	1985	3	76	50.79
model 1	1985	3	77	52.27
model 1	1985	3	78	53.14
model 1	1985	3	79	52.95
model 1	1985	3	80	51.95
model 1	1985	3	81	50.68
model 1	1985	3	82	49.57
model 1	1985	3	83	49.42
model 1	1985	3	84	50.01
model 1	1985	3	85	50.71
model 1	1985	3	86	50.93
model 1	1985	3	87	50.51
model 1	1985	3	88	49.7
model 1	1985	3	89	48.71
model 1	1985	3	90	47.62
model 1	1985	4	91	46.51
model 1	1985	4	92	45.58
model 1	1985	4	93	44.72
model 1	1985	4	94	43.87
model 1	1985	4	95	43.2
model 1	1985	4	96	42.62
model 1	1985	4	97	42.08
model 1	1985	4	98	41.59
model 1	1985	4	99	41.1
model 1	1985	4	100	40.6
model 1	1985	4	101	40.25
model 1	1985	4	102	41.5
model 1	1985	4	103	44.38
model 1	1985	4	104	48.45
model 1	1985	4	105	52.27
model 1	1985	4	106	54.48
model 1	1985	4	107	54.77
model 1	1985	4	108	53.65
model 1	1985	4	109	51.96
model 1	1985	4	110	50.13
model 1	1985	4	111	48.45
model 1	1985	4	112	46.96
model 1	1985	4	113	45.96
model 1	1985	4	114	45.34
model 1	1985	4	115	44.87
model 1	1985	4	116	44.36
model 1	1985	4	117	43.75
model 1	1985	4	118	43.04
model 1	1985	4	119	42.25
model 1	1985	4	120	41.46
model 1	1985	5	121	40.7
model 1	1985	5	122	40.01
model 1	1985	5	123	39.35
model 1	1985	5	124	38.71
model 1	1985	5	125	38.2
model 1	1985	5	126	37.73
model 1	1985	5	127	37.26
model 1	1985	5	128	36.78
model 1	1985	5	129	36.33
model 1	1985	5	130	36.03
model 1	1985	5	131	35.81
model 1	1985	5	132	35.56
model 1	1985	5	133	35.24
model 1	1985	5	134	34.85
model 1	1985	5	135	34.43
model 1	1985	5	136	33.98
model 1	1985	5	137	33.7
model 1	1985	5	138	33.43
model 1	1985	5	139	33.63
model 1	1985	5	140	33.84
model 1	1985	5	141	33.9
model 1	1985	5	142	33.76
model 1	1985	5	143	33.49
model 1	1985	5	144	33.13
model 1	1985	5	145	32.76
model 1	1985	5	146	32.37
model 1	1985	5	147	31.96
model 1	1985	5	148	31.77
model 1	1985	5	149	32.17
model 1	1985	5	150	32.77
model 1	1985	5	151	33.16
model 1	1985	6	152	33.16
model 1	1985	6	153	32.83
model 1	1985	6	154	32.36
model 1	1985	6	155	31.83
model 1	1985	6	156	31.31
model 1	1985	6	157	30.8
model 1	1985	6	158	30.34
model 1	1985	6	159	29.9
model 1	1985	6	160	29.45
model 1	1985	6	161	28.98
model 1	1985	6	162	28.52
model 1	1985	6	163	28.07
model 1	1985	6	164	27.62
model 1	1985	6	165	27.18
model 1	1985	6	166	26.81
model 1	1985	6	167	26.44
model 1	1985	6	168	26.09
model 1	1985	6	169	25.74
model 1	1985	6	170	25.41
model 1	1985	6	171	25.22
model 1	1985	6	172	25.14
model 1	1985	6	173	25.13
model 1	1985	6	174	25.12
model 1	1985	6	175	25.02
model 1	1986	1	1	30.57
model 1	1986	1	2	31
model 1	1986	1	3	30.26
model 1	1986	1	4	28.93
model 1	1986	1	5	27.44
model 1	1986	1	6	26
model 1	1986	1	26	28.55
model 1	1986	1	27	30.97
model 1	1986	1	28	31.83
model 1	1986	1	29	31.43
model 1	1986	1	30	30.86
model 1	1986	1	31	30.79
model 1	1986	2	32	31.01
model 1	1986	2	33	31.01
model 1	1986	2	34	30.52
model 1	1986	2	35	29.61
model 1	1986	2	36	28.47
model 1	1986	2	37	27.27
model 1	1986	2	38	26.12
model 1	1986	2	39	25.08
model 1	1986	2	43	29.66
model 1	1986	2	44	35.13
model 1	1986	2	45	39.13
model 1	1986	2	46	40.95
model 1	1986	2	47	40.9
model 1	1986	2	48	39.61
model 1	1986	2	49	37.75
model 1	1986	2	50	35.78
model 1	1986	2	51	33.94
model 1	1986	2	52	32.29
model 1	1986	2	53	30.83
model 1	1986	2	54	29.53
model 1	1986	2	55	28.39
model 1	1986	2	56	27.38
model 1	1986	2	57	26.45
model 1	1986	2	58	25.61
model 1	1986	3	73	27.9
model 1	1986	3	74	38.17
model 1	1986	3	75	48.57
model 1	1986	3	76	56.57
model 1	1986	3	77	62.09
model 1	1986	3	78	65.36
model 1	1986	3	79	66.42
model 1	1986	3	80	66.27
model 1	1986	3	81	66.66
model 1	1986	3	82	67.65
model 1	1986	3	83	68.39
model 1	1986	3	84	67.85
model 1	1986	3	85	65.6
model 1	1986	3	86	62.02
model 1	1986	3	87	58.01
model 1	1986	3	88	54.23
model 1	1986	3	89	50.94
model 1	1986	3	90	48.15
model 1	1986	4	91	45.75
model 1	1986	4	92	44.16
model 1	1986	4	93	43.27
model 1	1986	4	94	42.69
model 1	1986	4	95	42
model 1	1986	4	96	41.07
model 1	1986	4	97	40.22
model 1	1986	4	98	39.47
model 1	1986	4	99	38.77
model 1	1986	4	100	38.03
model 1	1986	4	101	37.41
model 1	1986	4	102	37.32
model 1	1986	4	103	37.76
model 1	1986	4	104	38.24
model 1	1986	4	105	38.29
model 1	1986	4	106	37.77
model 1	1986	4	107	36.88
model 1	1986	4	108	35.93
model 1	1986	4	109	35.02
model 1	1986	4	110	34.15
model 1	1986	4	111	33.33
model 1	1986	4	112	32.57
model 1	1986	4	113	31.93
model 1	1986	4	114	31.35
model 1	1986	4	115	30.9
model 1	1986	4	116	30.52
model 1	1986	4	117	30.14
model 1	1986	4	118	29.69
model 1	1986	4	119	29.18
model 1	1986	4	120	28.63
model 1	1986	5	121	28.12
model 1	1986	5	122	27.61
model 1	1986	5	123	27.1
model 1	1986	5	124	26.59
model 1	1986	5	125	26.1
model 1	1986	5	126	25.69
model 1	1986	5	127	25.31
model 1	1987	1	1	30.28
model 1	1987	1	2	30.28
model 1	1987	1	3	29.77
model 1	1987	1	4	29.02
model 1	1987	1	5	28.23
model 1	1987	1	6	27.46
model 1	1987	1	7	26.74
model 1	1987	1	8	26.08
model 1	1987	1	9	25.48
model 1	1987	2	58	25.81
model 1	1987	2	59	34.16
model 1	1987	3	60	42.67
model 1	1987	3	61	48.51
model 1	1987	3	62	50.74
model 1	1987	3	63	50.61
model 1	1987	3	64	50.04
model 1	1987	3	65	50
model 1	1987	3	66	51.74
model 1	1987	3	67	55.59
model 1	1987	3	68	60.27
model 1	1987	3	69	64.19
model 1	1987	3	70	67.88
model 1	1987	3	71	71.61
model 1	1987	3	72	74.99
model 1	1987	3	73	77.5
model 1	1987	3	74	79.02
model 1	1987	3	75	79.44
model 1	1987	3	76	78.51
model 1	1987	3	77	76.29
model 1	1987	3	78	73.27
model 1	1987	3	79	70.03
model 1	1987	3	80	67
model 1	1987	3	81	64.29
model 1	1987	3	82	62.53
model 1	1987	3	83	61.79
model 1	1987	3	84	61.75
model 1	1987	3	85	61.79
model 1	1987	3	86	61.67
model 1	1987	3	87	61.31
model 1	1987	3	88	60.75
model 1	1987	3	89	59.94
model 1	1987	3	90	59.17
model 1	1987	4	91	59.09
model 1	1987	4	92	59.64
model 1	1987	4	93	60.21
model 1	1987	4	94	60.16
model 1	1987	4	95	59.36
model 1	1987	4	96	58.06
model 1	1987	4	97	56.59
model 1	1987	4	98	55.18
model 1	1987	4	99	53.85
model 1	1987	4	100	52.57
model 1	1987	4	101	51.37
model 1	1987	4	102	50.21
model 1	1987	4	103	49.1
model 1	1987	4	104	48.1
model 1	1987	4	105	47.18
model 1	1987	4	106	46.32
model 1	1987	4	107	45.52
model 1	1987	4	108	44.77
model 1	1987	4	109	44.07
model 1	1987	4	110	43.45
model 1	1987	4	111	42.83
model 1	1987	4	112	42.26
model 1	1987	4	113	41.7
model 1	1987	4	114	41.13
model 1	1987	4	115	40.58
model 1	1987	4	116	40.05
model 1	1987	4	117	39.52
model 1	1987	4	118	39
model 1	1987	4	119	38.46
model 1	1987	4	120	37.9
model 1	1987	5	121	37.34
model 1	1987	5	122	36.81
model 1	1987	5	123	36.4
model 1	1987	5	124	36.04
model 1	1987	5	125	35.66
model 1	1987	5	126	35.25
model 1	1987	5	127	35.02
model 1	1987	5	128	34.87
model 1	1987	5	129	34.64
model 1	1987	5	130	34.37
model 1	1987	5	131	34.21
model 1	1987	5	132	34.1
model 1	1987	5	133	33.93
model 1	1987	5	134	33.6
model 1	1987	5	135	33.26
model 1	1987	5	136	32.95
model 1	1987	5	137	32.64
model 1	1987	5	138	32.29
model 1	1987	5	139	31.85
model 1	1987	5	140	31.36
model 1	1987	5	141	30.86
model 1	1987	5	142	30.37
model 1	1987	5	143	29.88
model 1	1987	5	144	29.46
model 1	1987	5	145	29.07
model 1	1987	5	146	28.77
model 1	1987	5	147	28.63
model 1	1987	5	148	28.42
model 1	1987	5	149	28.12
model 1	1987	5	150	27.72
model 1	1987	5	151	27.32
model 1	1987	6	152	26.96
model 1	1987	6	153	26.7
model 1	1987	6	154	26.49
model 1	1987	6	155	26.18
model 1	1987	6	156	25.84
model 1	1987	6	157	25.54
model 1	1987	6	158	25.3
model 1	1987	6	159	25.17
model 1	1987	6	160	25.07
model 1	1987	6	170	26.1
model 1	1987	6	171	26.94
model 1	1987	6	172	27.18
model 1	1987	6	173	26.8
model 1	1987	6	174	26.1
model 1	1987	6	175	25.39
model 1	1988	1	1	27.82
model 1	1988	1	2	27.41
model 1	1988	1	3	27
model 1	1988	1	4	26.61
model 1	1988	1	5	26.24
model 1	1988	1	6	25.94
model 1	1988	1	7	25.9
model 1	1988	1	8	26.21
model 1	1988	1	9	26.41
model 1	1988	1	10	26.43
model 1	1988	1	11	26.33
model 1	1988	1	12	26.16
model 1	1988	1	13	25.96
model 1	1988	1	14	25.74
model 1	1988	1	15	25.55
model 1	1988	1	16	25.33
model 1	1988	1	17	25.4
model 1	1988	1	18	25.98
model 1	1988	1	19	27.4
model 1	1988	1	20	30.05
model 1	1988	1	21	33.82
model 1	1988	1	22	37.57
model 1	1988	1	23	39.96
model 1	1988	1	24	40.56
model 1	1988	1	25	39.86
model 1	1988	1	26	38.51
model 1	1988	1	27	37.02
model 1	1988	1	28	36.63
model 1	1988	1	29	37.28
model 1	1988	1	30	38.17
model 1	1988	1	31	39.62
model 1	1988	2	32	41.88
model 1	1988	2	33	44.35
model 1	1988	2	34	46.25
model 1	1988	2	35	47.24
model 1	1988	2	36	47.38
model 1	1988	2	37	47.03
model 1	1988	2	38	46.83
model 1	1988	2	39	46.77
model 1	1988	2	40	46.84
model 1	1988	2	41	47
model 1	1988	2	42	47.02
model 1	1988	2	43	46.73
model 1	1988	2	44	46.04
model 1	1988	2	45	45.01
model 1	1988	2	46	43.78
model 1	1988	2	47	42.5
model 1	1988	2	48	41.27
model 1	1988	2	49	40.16
model 1	1988	2	50	39.18
model 1	1988	2	51	38.32
model 1	1988	2	52	37.55
model 1	1988	2	53	36.88
model 1	1988	2	54	36.5
model 1	1988	2	55	36.39
model 1	1988	2	56	37.22
model 1	1988	2	57	38.86
model 1	1988	2	58	40.94
model 1	1988	2	59	43.58
model 1	1988	2	60	46.69
model 1	1988	3	61	49.57
model 1	1988	3	62	51.46
model 1	1988	3	63	52.18
model 1	1988	3	64	51.84
model 1	1988	3	65	50.84
model 1	1988	3	66	49.49
model 1	1988	3	67	48.57
model 1	1988	3	68	48.18
model 1	1988	3	69	48.06
model 1	1988	3	70	47.77
model 1	1988	3	71	47.2
model 1	1988	3	72	46.34
model 1	1988	3	73	45.33
model 1	1988	3	74	44.31
model 1	1988	3	75	43.35
model 1	1988	3	76	42.53
model 1	1988	3	77	41.82
model 1	1988	3	78	41.26
model 1	1988	3	79	41.11
model 1	1988	3	80	41.26
model 1	1988	3	81	41.53
model 1	1988	3	82	41.63
model 1	1988	3	83	41.51
model 1	1988	3	84	41.2
model 1	1988	3	85	40.79
model 1	1988	3	86	40.34
model 1	1988	3	87	39.88
model 1	1988	3	88	40.1
model 1	1988	3	89	41.29
model 1	1988	3	90	43.17
model 1	1988	3	91	45.12
model 1	1988	4	92	46.59
model 1	1988	4	93	47.26
model 1	1988	4	94	47.12
model 1	1988	4	95	46.37
model 1	1988	4	96	45.33
model 1	1988	4	97	44.25
model 1	1988	4	98	43.56
model 1	1988	4	99	43.31
model 1	1988	4	100	43.24
model 1	1988	4	101	43.24
model 1	1988	4	102	43.35
model 1	1988	4	103	43.52
model 1	1988	4	104	43.58
model 1	1988	4	105	43.51
model 1	1988	4	106	43.28
model 1	1988	4	107	42.89
model 1	1988	4	108	42.39
model 1	1988	4	109	42.04
model 1	1988	4	110	41.91
model 1	1988	4	111	41.86
model 1	1988	4	112	41.71
model 1	1988	4	113	41.57
model 1	1988	4	114	41.39
model 1	1988	4	115	41.16
model 1	1988	4	116	40.77
model 1	1988	4	117	41.15
model 1	1988	4	118	41.75
model 1	1988	4	119	42.43
model 1	1988	4	120	43.03
model 1	1988	4	121	43.43
model 1	1988	5	122	43.54
model 1	1988	5	123	43.28
model 1	1988	5	124	43.79
model 1	1988	5	125	45.44
model 1	1988	5	126	47.45
model 1	1988	5	127	48.85
model 1	1988	5	128	49.19
model 1	1988	5	129	48.68
model 1	1988	5	130	47.71
model 1	1988	5	131	46.55
model 1	1988	5	132	45.38
model 1	1988	5	133	44.27
model 1	1988	5	134	43.25
model 1	1988	5	135	42.33
model 1	1988	5	136	41.53
model 1	1988	5	137	40.77
model 1	1988	5	138	40.12
model 1	1988	5	139	39.54
model 1	1988	5	140	38.96
model 1	1988	5	141	38.36
model 1	1988	5	142	37.79
model 1	1988	5	143	37.27
model 1	1988	5	144	36.73
model 1	1988	5	145	36.26
model 1	1988	5	146	35.79
model 1	1988	5	147	35.31
model 1	1988	5	148	34.86
model 1	1988	5	149	34.41
model 1	1988	5	150	33.99
model 1	1988	5	151	33.55
model 1	1988	5	152	33.1
model 1	1988	6	153	32.72
model 1	1988	6	154	32.37
model 1	1988	6	155	31.99
model 1	1988	6	156	31.67
model 1	1988	6	157	31.38
model 1	1988	6	158	31.08
model 1	1988	6	159	30.73
model 1	1988	6	160	30.4
model 1	1988	6	161	30.05
model 1	1988	6	162	29.66
model 1	1988	6	163	29.34
model 1	1988	6	164	28.97
model 1	1988	6	165	28.61
model 1	1988	6	166	28.27
model 1	1988	6	167	27.92
model 1	1988	6	168	27.63
model 1	1988	6	169	27.36
model 1	1988	6	170	27.08
model 1	1988	6	171	26.79
model 1	1988	6	172	26.49
model 1	1988	6	173	26.2
model 1	1988	6	174	25.92
model 1	1988	6	175	25.64
model 1	1988	6	176	25.32
model 1	1989	1	2	26.91
model 1	1989	1	3	30.41
model 1	1989	1	4	32.46
model 1	1989	1	5	32.74
model 1	1989	1	6	31.72
model 1	1989	1	7	30.2
model 1	1989	1	8	28.99
model 1	1989	1	9	28.33
model 1	1989	1	10	27.91
model 1	1989	1	11	27.34
model 1	1989	1	12	26.48
model 1	1989	1	13	25.43
model 1	1989	1	17	26.01
model 1	1989	1	18	28.34
model 1	1989	1	19	29.78
model 1	1989	1	20	29.95
model 1	1989	1	21	29.17
model 1	1989	1	22	27.94
model 1	1989	1	23	26.62
model 1	1989	1	24	25.38
model 1	1989	2	39	25.67
model 1	1989	2	40	27.93
model 1	1989	2	41	29.43
model 1	1989	2	42	30.05
model 1	1989	2	43	30.42
model 1	1989	2	44	31.08
model 1	1989	2	45	31.56
model 1	1989	2	46	31.51
model 1	1989	2	47	30.84
model 1	1989	2	48	29.78
model 1	1989	2	49	28.6
model 1	1989	2	50	27.5
model 1	1989	2	51	26.56
model 1	1989	2	52	25.76
model 1	1989	2	53	25.03
model 1	1993	3	72	27.5
model 1	1993	3	73	37.62
model 1	1993	3	74	45.31
model 1	1993	3	75	49.85
model 1	1993	3	76	52.62
model 1	1993	3	77	56.18
model 1	1993	3	78	59.95
model 1	1993	3	79	62.42
model 1	1993	3	80	62.44
model 1	1993	3	81	60.33
model 1	1993	3	82	57.23
model 1	1993	3	83	54.12
model 1	1993	3	84	51.36
model 1	1993	3	85	50.83
model 1	1993	3	86	52.07
model 1	1993	3	87	53.29
model 1	1993	3	88	53.2
model 1	1993	3	89	52.23
model 1	1993	3	90	50.87
model 1	1993	4	91	49.28
model 1	1993	4	92	47.61
model 1	1993	4	93	45.92
model 1	1993	4	94	44.26
model 1	1993	4	95	42.9
model 1	1993	4	96	42.59
model 1	1993	4	97	43.1
model 1	1993	4	98	44.91
model 1	1993	4	99	47.94
model 1	1993	4	100	51.44
model 1	1993	4	101	53.8
model 1	1993	4	102	54.18
model 1	1993	4	103	52.95
model 1	1993	4	104	50.85
model 1	1993	4	105	48.52
model 1	1993	4	106	46.3
model 1	1993	4	107	44.31
model 1	1993	4	108	42.51
model 1	1993	4	109	41.02
model 1	1993	4	110	39.74
model 1	1993	4	111	38.54
model 1	1993	4	112	37.57
model 1	1993	4	113	37.12
model 1	1993	4	114	36.95
model 1	1993	4	115	36.69
model 1	1993	4	116	36.56
model 1	1993	4	117	36.35
model 1	1993	4	118	36.97
model 1	1993	4	119	37.9
model 1	1993	4	120	38.38
model 1	1993	5	121	39.58
model 1	1993	5	122	41.74
model 1	1993	5	123	43.8
model 1	1993	5	124	44.88
model 1	1993	5	125	44.83
model 1	1993	5	126	44.16
model 1	1993	5	127	43.29
model 1	1993	5	128	42.29
model 1	1993	5	129	41.21
model 1	1993	5	130	39.97
model 1	1993	5	131	38.62
model 1	1993	5	132	37.31
model 1	1993	5	133	36.16
model 1	1993	5	134	35.04
model 1	1993	5	135	34.02
model 1	1993	5	136	33.07
model 1	1993	5	137	32.16
model 1	1993	5	138	31.34
model 1	1993	5	139	30.61
model 1	1993	5	140	29.88
model 1	1993	5	141	29.26
model 1	1993	5	142	28.7
model 1	1993	5	143	28.11
model 1	1993	5	144	27.52
model 1	1993	5	145	27
model 1	1993	5	146	27.32
model 1	1993	5	147	28.58
model 1	1993	5	148	29.89
model 1	1993	5	149	30.42
model 1	1993	5	150	30.09
model 1	1993	5	151	29.24
model 1	1993	6	152	28.33
model 1	1993	6	153	27.42
model 1	1993	6	154	26.58
model 1	1993	6	155	25.8
model 1	1993	6	156	25.09
model 1	1993	6	159	25.32
model 1	1993	6	160	26.81
model 1	1993	6	161	27.75
model 1	1993	6	162	28.08
model 1	1993	6	163	28.02
model 1	1993	6	164	27.71
model 1	1993	6	165	27.16
model 1	1993	6	166	26.53
model 1	1993	6	167	25.86
model 1	1993	6	168	28.66
model 1	1993	6	169	33.96
model 1	1993	6	170	39.65
model 1	1993	6	171	43.18
model 1	1993	6	172	43.94
model 1	1993	6	173	42.62
model 1	1993	6	174	40.31
model 1	1993	6	175	38.8
model 1	1993	6	176	38.44
model 1	1993	6	177	38.41
model 1	1993	6	178	37.81
model 1	1993	6	179	36.51
model 1	1993	6	180	34.78
model 1	1993	6	181	33
model 1	1994	1	1	38.98
model 1	1994	1	2	39.31
model 1	1994	1	3	39.03
model 1	1994	1	4	38.39
model 1	1994	1	5	37.63
model 1	1994	1	6	36.9
model 1	1994	1	7	36.22
model 1	1994	1	8	35.6
model 1	1994	1	9	35.05
model 1	1994	1	10	34.54
model 1	1994	1	11	34.08
model 1	1994	1	12	33.65
model 1	1994	1	13	33.25
model 1	1994	1	14	32.88
model 1	1994	1	15	32.53
model 1	1994	1	16	32.2
model 1	1994	1	17	31.95
model 1	1994	1	18	32.92
model 1	1994	1	19	34.58
model 1	1994	1	20	36.11
model 1	1994	1	21	36.96
model 1	1994	1	22	37.14
model 1	1994	1	23	36.85
model 1	1994	1	24	36.33
model 1	1994	1	25	35.76
model 1	1994	1	26	35.19
model 1	1994	1	27	34.64
model 1	1994	1	28	34.14
model 1	1994	1	29	33.69
model 1	1994	1	30	33.27
model 1	1994	1	31	32.86
model 1	1994	2	32	32.46
model 1	1994	2	33	32.37
model 1	1994	2	34	32.28
model 1	1994	2	35	32.08
model 1	1994	2	36	32.03
model 1	1994	2	37	31.97
model 1	1994	2	38	31.83
model 1	1994	2	39	31.6
model 1	1994	2	40	31.32
model 1	1994	2	41	31.02
model 1	1994	2	42	30.69
model 1	1994	2	43	30.36
model 1	1994	2	44	30.03
model 1	1994	2	45	29.71
model 1	1994	2	46	29.38
model 1	1994	2	47	29.05
model 1	1994	2	48	28.72
model 1	1994	2	49	28.4
model 1	1994	2	50	28.11
model 1	1994	2	51	27.92
model 1	1994	2	52	27.73
model 1	1994	2	53	27.5
model 1	1994	2	54	27.25
model 1	1994	2	55	26.97
model 1	1994	2	56	26.68
model 1	1994	2	57	26.4
model 1	1994	2	58	26.13
model 1	1994	2	59	25.85
model 1	1994	3	60	25.57
model 1	1994	3	61	25.3
model 1	1994	3	62	25.04
model 1	1994	3	65	25.6
model 1	1994	3	66	29.36
model 1	1994	3	67	34.16
model 1	1994	3	68	38.07
model 1	1994	3	69	40.08
model 1	1994	3	70	40.38
model 1	1994	3	71	39.64
model 1	1994	3	72	38.47
model 1	1994	3	73	37.2
model 1	1994	3	74	36.02
model 1	1994	3	75	34.97
model 1	1994	3	76	34.04
model 1	1994	3	77	33.2
model 1	1994	3	78	32.42
model 1	1994	3	79	32.18
model 1	1994	3	80	34.01
model 1	1994	3	81	38.5
model 1	1994	3	82	47.36
model 1	1994	3	83	64.33
model 1	1994	3	84	87.64
model 1	1994	3	85	109.3
model 1	1994	3	86	121.6
model 1	1994	3	87	123.4
model 1	1994	3	88	118
model 1	1994	3	89	109.5
model 1	1994	3	90	100.8
model 1	1994	4	91	93.3
model 1	1994	4	92	87.2
model 1	1994	4	93	82.03
model 1	1994	4	94	77.36
model 1	1994	4	95	73.53
model 1	1994	4	96	72.01
model 1	1994	4	97	73.82
model 1	1994	4	98	77
model 1	1994	4	99	79.07
model 1	1994	4	100	78.74
model 1	1994	4	101	76.34
model 1	1994	4	102	72.94
model 1	1994	4	103	69.59
model 1	1994	4	104	66.58
model 1	1994	4	105	63.84
model 1	1994	4	106	61.29
model 1	1994	4	107	58.93
model 1	1994	4	108	56.89
model 1	1994	4	109	55.19
model 1	1994	4	110	53.66
model 1	1994	4	111	52.19
model 1	1994	4	112	50.72
model 1	1994	4	113	49.29
model 1	1994	4	114	47.92
model 1	1994	4	115	46.63
model 1	1994	4	116	45.52
model 1	1994	4	117	44.8
model 1	1994	4	118	44.25
model 1	1994	4	119	43.64
model 1	1994	4	120	42.84
model 1	1994	5	121	41.93
model 1	1994	5	122	41.02
model 1	1994	5	123	40.13
model 1	1994	5	124	42.75
model 1	1994	5	125	49.43
model 1	1994	5	126	56.92
model 1	1994	5	127	61.49
model 1	1994	5	128	62.23
model 1	1994	5	129	60.38
model 1	1994	5	130	59.4
model 1	1994	5	131	59.87
model 1	1994	5	132	64.22
model 1	1994	5	133	71.25
model 1	1994	5	134	78.23
model 1	1994	5	135	82.17
model 1	1994	5	136	82.06
model 1	1994	5	137	78.99
model 1	1994	5	138	74.52
model 1	1994	5	139	70.15
model 1	1994	5	140	66.18
model 1	1994	5	141	62.83
model 1	1994	5	142	60.23
model 1	1994	5	143	58.69
model 1	1994	5	144	58.38
model 1	1994	5	145	58.54
model 1	1994	5	146	58.13
model 1	1994	5	147	56.87
model 1	1994	5	148	55.03
model 1	1994	5	149	53
model 1	1994	5	150	50.94
model 1	1994	5	151	49.04
model 1	1994	6	152	47.6
model 1	1994	6	153	46.57
model 1	1994	6	154	45.73
model 1	1994	6	155	44.79
model 1	1994	6	156	43.71
model 1	1994	6	157	42.54
model 1	1994	6	158	41.37
model 1	1994	6	159	40.37
model 1	1994	6	160	39.4
model 1	1994	6	161	38.45
model 1	1994	6	162	37.98
model 1	1994	6	163	38.92
model 1	1994	6	164	43.9
model 1	1994	6	165	50.26
model 1	1994	6	166	58.3
model 1	1994	6	167	65.53
model 1	1994	6	168	70.58
model 1	1994	6	169	72.48
model 1	1994	6	170	71.92
model 1	1994	6	171	69.52
model 1	1994	6	172	66.07
model 1	1994	6	173	62.36
model 1	1994	6	174	58.86
model 1	1994	6	175	55.79
model 1	1994	6	176	53.13
model 1	1994	6	177	50.84
model 1	1994	6	178	49.2
model 1	1994	6	179	48.45
model 1	1994	6	180	48.4
model 1	1994	6	181	48.28
model 1	1995	3	90	25.14
model 1	1995	4	91	30.34
model 1	1995	4	92	32.99
[truncated: 18,286 more rows]

## Sheet: WinterDischarge_rcp45NF
Climatic model	Year	Month	Day number	Discharge (m3/s)
model 1	2024	2	37	27.93
model 1	2024	2	38	36.51
model 1	2024	2	39	42.67
model 1	2024	2	40	45.11
model 1	2024	2	41	44.5
model 1	2024	2	42	42.27
model 1	2024	2	43	39.6
model 1	2024	2	44	37.11
model 1	2024	2	45	34.97
model 1	2024	2	46	33.18
model 1	2024	2	47	31.65
model 1	2024	2	48	30.33
model 1	2024	2	49	29.18
model 1	2024	2	50	28.17
model 1	2024	2	51	27.27
model 1	2024	2	52	26.47
model 1	2024	2	53	25.97
model 1	2024	2	54	25.54
model 1	2024	2	55	25.12
model 1	2024	3	73	25.86
model 1	2024	3	74	26.97
model 1	2024	3	75	27.43
model 1	2024	3	76	27.46
model 1	2024	3	77	27.59
model 1	2024	3	78	27.73
model 1	2024	3	79	27.71
model 1	2024	3	80	27.68
model 1	2024	3	81	28.08
model 1	2024	3	82	29.47
model 1	2024	3	83	31.57
model 1	2024	3	84	33.08
model 1	2024	3	85	33.69
model 1	2024	3	86	34.08
model 1	2024	3	87	34.79
model 1	2024	3	88	36.02
model 1	2024	3	89	40.97
model 1	2024	3	90	49.58
model 1	2024	3	91	59.43
model 1	2024	4	92	67.55
model 1	2024	4	93	72.07
model 1	2024	4	94	73.42
model 1	2024	4	95	72.85
model 1	2024	4	96	71.26
model 1	2024	4	97	69.1
model 1	2024	4	98	66.9
model 1	2024	4	99	65.39
model 1	2024	4	100	65.05
model 1	2024	4	101	66.21
model 1	2024	4	102	69.62
model 1	2024	4	103	75.49
model 1	2024	4	104	82.84
model 1	2024	4	105	88.97
model 1	2024	4	106	91.97
model 1	2024	4	107	91.35
model 1	2024	4	108	88.14
model 1	2024	4	109	84.24
model 1	2024	4	110	80.54
model 1	2024	4	111	77.21
model 1	2024	4	112	74
model 1	2024	4	113	70.84
model 1	2024	4	114	67.8
model 1	2024	4	115	65.04
model 1	2024	4	116	63.16
model 1	2024	4	117	62.19
model 1	2024	4	118	61.58
model 1	2024	4	119	60.79
model 1	2024	4	120	59.8
model 1	2024	4	121	58.71
model 1	2024	5	122	57.62
model 1	2024	5	123	56.49
model 1	2024	5	124	55.48
model 1	2024	5	125	54.79
model 1	2024	5	126	54.42
model 1	2024	5	127	54.19
model 1	2024	5	128	53.84
model 1	2024	5	129	53.29
model 1	2024	5	130	52.6
model 1	2024	5	131	51.74
model 1	2024	5	132	50.81
model 1	2024	5	133	49.9
model 1	2024	5	134	49.03
model 1	2024	5	135	48.18
model 1	2024	5	136	47.37
model 1	2024	5	137	46.63
model 1	2024	5	138	45.94
model 1	2024	5	139	45.29
model 1	2024	5	140	44.67
model 1	2024	5	141	44.08
model 1	2024	5	142	43.51
model 1	2024	5	143	42.97
model 1	2024	5	144	42.6
model 1	2024	5	145	42.33
model 1	2024	5	146	42.04
model 1	2024	5	147	41.7
model 1	2024	5	148	41.4
model 1	2024	5	149	41.07
model 1	2024	5	150	40.75
model 1	2024	5	151	40.42
model 1	2024	5	152	40.02
model 1	2024	6	153	39.76
model 1	2024	6	154	39.62
model 1	2024	6	155	39.84
model 1	2024	6	156	40.67
model 1	2024	6	157	41.88
model 1	2024	6	158	43
model 1	2024	6	159	43.95
model 1	2024	6	160	44.57
model 1	2024	6	161	45.73
model 1	2024	6	162	48.29
model 1	2024	6	163	52.12
model 1	2024	6	164	56.26
model 1	2024	6	165	59.42
model 1	2024	6	166	60.66
model 1	2024	6	167	59.95
model 1	2024	6	168	58.04
model 1	2024	6	169	55.73
model 1	2024	6	170	53.53
model 1	2024	6	171	51.55
model 1	2024	6	172	49.87
model 1	2024	6	173	48.44
model 1	2024	6	174	47.21
model 1	2024	6	175	46.11
model 1	2024	6	176	45.14
model 1	2024	6	177	44.29
model 1	2024	6	178	43.49
model 1	2024	6	179	42.74
model 1	2024	6	180	42.05
model 1	2024	6	181	41.41
model 1	2024	6	182	40.79
model 1	2025	2	55	29.32
model 1	2025	2	56	37.59
model 1	2025	2	57	45.54
model 1	2025	2	58	50.95
model 1	2025	2	59	53.28
model 1	2025	3	60	53.4
model 1	2025	3	61	52.34
model 1	2025	3	62	50.87
model 1	2025	3	63	49.37
model 1	2025	3	64	47.97
model 1	2025	3	65	46.71
model 1	2025	3	66	45.53
model 1	2025	3	67	44.46
model 1	2025	3	68	43.47
model 1	2025	3	69	42.74
model 1	2025	3	70	42.2
model 1	2025	3	71	42.59
model 1	2025	3	72	44.4
model 1	2025	3	73	48.4
model 1	2025	3	74	57.25
model 1	2025	3	75	71.43
model 1	2025	3	76	86.64
model 1	2025	3	77	97.15
model 1	2025	3	78	100.6
model 1	2025	3	79	98.62
model 1	2025	3	80	94.01
model 1	2025	3	81	88.71
model 1	2025	3	82	83.47
model 1	2025	3	83	78.5
model 1	2025	3	84	73.79
model 1	2025	3	85	69.49
model 1	2025	3	86	66.44
model 1	2025	3	87	64.24
model 1	2025	3	88	62.56
model 1	2025	3	89	61.1
model 1	2025	3	90	59.54
model 1	2025	4	91	57.73
model 1	2025	4	92	55.64
model 1	2025	4	93	53.67
model 1	2025	4	94	52.15
model 1	2025	4	95	51.11
model 1	2025	4	96	50.28
model 1	2025	4	97	49.3
model 1	2025	4	98	48.1
model 1	2025	4	99	46.68
model 1	2025	4	100	45.32
model 1	2025	4	101	44.12
model 1	2025	4	102	43
model 1	2025	4	103	41.96
model 1	2025	4	104	40.96
model 1	2025	4	105	39.99
model 1	2025	4	106	39.05
model 1	2025	4	107	38.15
model 1	2025	4	108	37.3
model 1	2025	4	109	36.51
model 1	2025	4	110	35.76
model 1	2025	4	111	35.05
model 1	2025	4	112	34.4
model 1	2025	4	113	33.8
model 1	2025	4	114	33.2
model 1	2025	4	115	32.63
model 1	2025	4	116	32.09
model 1	2025	4	117	31.61
model 1	2025	4	118	31.15
model 1	2025	4	119	30.68
model 1	2025	4	120	30.17
model 1	2025	5	121	29.68
model 1	2025	5	122	29.19
model 1	2025	5	123	28.73
model 1	2025	5	124	28.27
model 1	2025	5	125	27.84
model 1	2025	5	126	27.54
model 1	2025	5	127	27.25
model 1	2025	5	128	26.93
model 1	2025	5	129	26.66
model 1	2025	5	130	26.4
model 1	2025	5	131	26.11
model 1	2025	5	132	25.77
model 1	2025	5	133	25.46
model 1	2025	5	134	25.12
model 1	2025	5	148	25.72
model 1	2025	5	149	28.6
model 1	2025	5	150	29.55
model 1	2025	5	151	28.82
model 1	2025	6	152	27.46
model 1	2025	6	153	26.16
model 1	2025	6	154	25.28
model 1	2026	1	1	49.25
model 1	2026	1	2	47.62
model 1	2026	1	3	46.01
model 1	2026	1	4	45.99
model 1	2026	1	5	48.45
model 1	2026	1	6	51.85
model 1	2026	1	7	54.27
model 1	2026	1	8	54.88
model 1	2026	1	9	54.01
model 1	2026	1	10	52.32
model 1	2026	1	11	50.34
model 1	2026	1	12	48.41
model 1	2026	1	13	46.65
model 1	2026	1	14	45.11
model 1	2026	1	15	43.78
model 1	2026	1	16	42.63
model 1	2026	1	17	41.62
model 1	2026	1	18	40.74
model 1	2026	1	19	39.97
model 1	2026	1	20	39.28
model 1	2026	1	21	38.65
model 1	2026	1	22	38.1
model 1	2026	1	23	37.6
model 1	2026	1	24	37.12
model 1	2026	1	25	36.66
model 1	2026	1	26	36.23
model 1	2026	1	27	35.82
model 1	2026	1	28	35.42
model 1	2026	1	29	35.05
model 1	2026	1	30	34.73
model 1	2026	1	31	34.42
model 1	2026	2	32	34.11
model 1	2026	2	33	33.79
model 1	2026	2	34	33.51
model 1	2026	2	35	33.27
model 1	2026	2	36	33.02
model 1	2026	2	37	32.73
model 1	2026	2	38	32.44
model 1	2026	2	39	32.15
model 1	2026	2	40	31.85
model 1	2026	2	41	31.56
model 1	2026	2	42	31.38
model 1	2026	2	43	31.2
model 1	2026	2	44	31.02
model 1	2026	2	45	30.83
model 1	2026	2	46	30.63
model 1	2026	2	47	30.42
model 1	2026	2	48	30.21
model 1	2026	2	49	29.99
model 1	2026	2	50	29.76
model 1	2026	2	51	29.52
model 1	2026	2	52	29.28
model 1	2026	2	53	29.04
model 1	2026	2	54	28.8
model 1	2026	2	55	28.56
model 1	2026	2	56	28.31
model 1	2026	2	57	28.07
model 1	2026	2	58	27.82
model 1	2026	2	59	27.67
model 1	2026	3	60	27.54
model 1	2026	3	61	27.39
model 1	2026	3	62	27.38
model 1	2026	3	63	27.44
model 1	2026	3	64	27.38
model 1	2026	3	65	27.41
model 1	2026	3	66	28.34
model 1	2026	3	67	30.87
model 1	2026	3	68	35.27
model 1	2026	3	69	41.42
model 1	2026	3	70	50.28
model 1	2026	3	71	61.21
model 1	2026	3	72	71.23
model 1	2026	3	73	77.19
model 1	2026	3	74	78.84
model 1	2026	3	75	77.81
model 1	2026	3	76	75.26
model 1	2026	3	77	71.97
model 1	2026	3	78	68.35
model 1	2026	3	79	64.63
model 1	2026	3	80	61.11
model 1	2026	3	81	58.18
model 1	2026	3	82	55.89
model 1	2026	3	83	54.03
model 1	2026	3	84	52.48
model 1	2026	3	85	51.29
model 1	2026	3	86	50.51
model 1	2026	3	87	49.89
model 1	2026	3	88	49.17
model 1	2026	3	89	48.24
model 1	2026	3	90	47.16
model 1	2026	4	91	46.02
model 1	2026	4	92	44.91
model 1	2026	4	93	43.89
model 1	2026	4	94	42.96
model 1	2026	4	95	42.1
model 1	2026	4	96	41.34
model 1	2026	4	97	40.7
model 1	2026	4	98	40.24
model 1	2026	4	99	39.97
model 1	2026	4	100	39.72
model 1	2026	4	101	39.48
model 1	2026	4	102	39.17
model 1	2026	4	103	38.76
model 1	2026	4	104	38.3
model 1	2026	4	105	37.83
model 1	2026	4	106	37.36
model 1	2026	4	107	36.84
model 1	2026	4	108	36.39
model 1	2026	4	109	35.95
model 1	2026	4	110	35.54
model 1	2026	4	111	35.17
model 1	2026	4	112	34.82
model 1	2026	4	113	34.46
model 1	2026	4	114	34.09
model 1	2026	4	115	33.71
model 1	2026	4	116	33.34
model 1	2026	4	117	32.99
model 1	2026	4	118	32.64
model 1	2026	4	119	32.3
model 1	2026	4	120	31.98
model 1	2026	5	121	31.6
model 1	2026	5	122	31.22
model 1	2026	5	123	30.88
model 1	2026	5	124	30.58
model 1	2026	5	125	30.41
model 1	2026	5	126	30.17
model 1	2026	5	127	29.89
model 1	2026	5	128	29.57
model 1	2026	5	129	29.28
model 1	2026	5	130	28.98
model 1	2026	5	131	28.66
model 1	2026	5	132	28.36
model 1	2026	5	133	28.06
model 1	2026	5	134	27.95
model 1	2026	5	135	27.95
model 1	2026	5	136	27.92
model 1	2026	5	137	27.77
model 1	2026	5	138	27.53
model 1	2026	5	139	27.24
model 1	2026	5	140	26.9
model 1	2026	5	141	26.54
model 1	2026	5	142	26.21
model 1	2026	5	143	25.88
model 1	2026	5	144	25.57
model 1	2026	5	145	25.29
model 1	2026	5	146	25.02
model 1	2027	1	1	32.7
model 1	2027	1	2	32.38
model 1	2027	1	3	32.1
model 1	2027	1	4	31.82
model 1	2027	1	5	31.55
model 1	2027	1	6	31.33
model 1	2027	1	7	31.12
model 1	2027	1	8	30.88
model 1	2027	1	9	30.63
model 1	2027	1	10	30.37
model 1	2027	1	11	30.12
model 1	2027	1	12	29.87
model 1	2027	1	13	29.63
model 1	2027	1	14	29.39
model 1	2027	1	15	29.15
model 1	2027	1	16	28.93
model 1	2027	1	17	28.74
model 1	2027	1	18	28.55
model 1	2027	1	19	28.37
model 1	2027	1	20	28.22
model 1	2027	1	21	28.05
model 1	2027	1	22	27.86
model 1	2027	1	23	28.06
model 1	2027	1	24	28.96
model 1	2027	1	25	30.68
model 1	2027	1	26	32.99
model 1	2027	1	27	35.93
model 1	2027	1	28	39.43
model 1	2027	1	29	42.56
model 1	2027	1	30	44.55
model 1	2027	1	31	45.25
model 1	2027	2	32	44.96
model 1	2027	2	33	44.09
model 1	2027	2	34	43
model 1	2027	2	35	41.89
model 1	2027	2	36	40.86
model 1	2027	2	37	39.93
model 1	2027	2	38	39.1
model 1	2027	2	39	38.36
model 1	2027	2	40	37.68
model 1	2027	2	41	37.03
model 1	2027	2	42	36.42
model 1	2027	2	43	37.06
model 1	2027	2	44	38.53
model 1	2027	2	45	39.9
model 1	2027	2	46	40.52
model 1	2027	2	47	40.36
model 1	2027	2	48	39.74
model 1	2027	2	49	38.91
model 1	2027	2	50	38.08
model 1	2027	2	51	37.3
model 1	2027	2	52	36.58
model 1	2027	2	53	35.89
model 1	2027	2	54	35.24
model 1	2027	2	55	34.61
model 1	2027	2	56	34.03
model 1	2027	2	57	33.47
model 1	2027	2	58	32.94
model 1	2027	2	59	32.44
model 1	2027	3	60	32.06
model 1	2027	3	61	31.7
model 1	2027	3	62	31.33
model 1	2027	3	63	30.96
model 1	2027	3	64	30.6
model 1	2027	3	65	30.25
model 1	2027	3	66	29.91
model 1	2027	3	67	29.57
model 1	2027	3	68	29.23
model 1	2027	3	69	28.94
model 1	2027	3	70	28.73
model 1	2027	3	71	28.59
model 1	2027	3	72	28.44
model 1	2027	3	73	28.22
model 1	2027	3	74	27.94
model 1	2027	3	75	27.64
model 1	2027	3	76	27.35
model 1	2027	3	77	27.05
model 1	2027	3	78	26.74
model 1	2027	3	79	26.49
model 1	2027	3	80	26.41
model 1	2027	3	81	26.56
model 1	2027	3	82	26.85
model 1	2027	3	83	27.04
model 1	2027	3	84	26.97
model 1	2027	3	85	26.62
model 1	2027	3	86	26.14
model 1	2027	3	87	25.63
model 1	2027	3	88	25.15
model 1	2027	4	93	27.37
model 1	2027	4	94	32.75
model 1	2027	4	95	40.67
model 1	2027	4	96	50.33
model 1	2027	4	97	61.32
model 1	2027	4	98	73.14
model 1	2027	4	99	84.48
model 1	2027	4	100	94.28
model 1	2027	4	101	102.7
model 1	2027	4	102	111.8
model 1	2027	4	103	123.2
model 1	2027	4	104	136.6
model 1	2027	4	105	148.9
model 1	2027	4	106	157.1
model 1	2027	4	107	159.8
model 1	2027	4	108	161.4
model 1	2027	4	109	164.2
model 1	2027	4	110	166.3
model 1	2027	4	111	165
model 1	2027	4	112	159.9
model 1	2027	4	113	152.1
model 1	2027	4	114	143
model 1	2027	4	115	134.6
model 1	2027	4	116	127.1
model 1	2027	4	117	120.5
model 1	2027	4	118	114.7
model 1	2027	4	119	110
model 1	2027	4	120	106.3
model 1	2027	5	121	103
model 1	2027	5	122	99.71
model 1	2027	5	123	96.45
model 1	2027	5	124	93.3
model 1	2027	5	125	90.86
model 1	2027	5	126	89.36
model 1	2027	5	127	88.31
model 1	2027	5	128	87.18
model 1	2027	5	129	85.75
model 1	2027	5	130	84.07
model 1	2027	5	131	82.3
model 1	2027	5	132	80.54
model 1	2027	5	133	78.69
model 1	2027	5	134	76.84
model 1	2027	5	135	75.13
model 1	2027	5	136	73.53
model 1	2027	5	137	72.03
model 1	2027	5	138	70.61
model 1	2027	5	139	71.84
model 1	2027	5	140	76.13
model 1	2027	5	141	81.19
model 1	2027	5	142	84.25
model 1	2027	5	143	84.95
model 1	2027	5	144	84.2
model 1	2027	5	145	83.2
model 1	2027	5	146	82.4
model 1	2027	5	147	81.96
model 1	2027	5	148	81.94
model 1	2027	5	149	81.97
model 1	2027	5	150	81.61
model 1	2027	5	151	80.65
model 1	2027	6	152	79.08
model 1	2027	6	153	77.15
model 1	2027	6	154	75.09
model 1	2027	6	155	73.05
model 1	2027	6	156	71.08
model 1	2027	6	157	69.23
model 1	2027	6	158	67.53
model 1	2027	6	159	66.02
model 1	2027	6	160	64.62
model 1	2027	6	161	63.37
model 1	2027	6	162	62.19
model 1	2027	6	163	61.08
model 1	2027	6	164	60.14
model 1	2027	6	165	59.27
model 1	2027	6	166	58.36
model 1	2027	6	167	57.55
model 1	2027	6	168	56.81
model 1	2027	6	169	56.12
model 1	2027	6	170	55.39
model 1	2027	6	171	54.71
model 1	2027	6	172	53.97
model 1	2027	6	173	53.28
model 1	2027	6	174	52.68
model 1	2027	6	175	52.26
model 1	2027	6	176	52.08
model 1	2027	6	177	52.02
model 1	2027	6	178	51.85
model 1	2027	6	179	51.51
model 1	2027	6	180	51.07
model 1	2027	6	181	50.6
model 1	2028	1	1	49.92
model 1	2028	1	2	49.6
model 1	2028	1	3	49.36
model 1	2028	1	4	49.9
model 1	2028	1	5	51.11
model 1	2028	1	6	52.33
model 1	2028	1	7	52.89
model 1	2028	1	8	52.74
model 1	2028	1	9	52.14
model 1	2028	1	10	51.38
model 1	2028	1	11	50.61
model 1	2028	1	12	49.9
model 1	2028	1	13	49.25
model 1	2028	1	14	48.65
model 1	2028	1	15	48.11
model 1	2028	1	16	47.6
model 1	2028	1	17	47.12
model 1	2028	1	18	46.68
model 1	2028	1	19	46.25
model 1	2028	1	20	45.85
model 1	2028	1	21	45.45
model 1	2028	1	22	45.07
model 1	2028	1	23	44.71
model 1	2028	1	24	44.36
model 1	2028	1	25	44.04
model 1	2028	1	26	43.88
model 1	2028	1	27	44.26
model 1	2028	1	28	44.65
model 1	2028	1	29	45.1
model 1	2028	1	30	46.26
model 1	2028	1	31	48.42
model 1	2028	2	32	51.2
model 1	2028	2	33	53.79
model 1	2028	2	34	55.47
model 1	2028	2	35	55.94
model 1	2028	2	36	55.36
model 1	2028	2	37	55.59
model 1	2028	2	38	57.65
model 1	2028	2	39	60.77
model 1	2028	2	40	63.3
model 1	2028	2	41	64.56
model 1	2028	2	42	64.37
model 1	2028	2	43	63.77
model 1	2028	2	44	63.18
model 1	2028	2	45	62.62
model 1	2028	2	46	61.9
model 1	2028	2	47	61.03
model 1	2028	2	48	60.07
model 1	2028	2	49	59.11
model 1	2028	2	50	58.15
model 1	2028	2	51	57.21
model 1	2028	2	52	56.26
model 1	2028	2	53	55.3
model 1	2028	2	54	54.36
model 1	2028	2	55	53.48
model 1	2028	2	56	52.69
model 1	2028	2	57	51.97
model 1	2028	2	58	51.33
model 1	2028	2	59	50.75
model 1	2028	2	60	50.22
model 1	2028	3	61	49.72
model 1	2028	3	62	49.24
model 1	2028	3	63	48.8
model 1	2028	3	64	48.41
model 1	2028	3	65	49.13
model 1	2028	3	66	51.22
model 1	2028	3	67	53.94
model 1	2028	3	68	56.31
model 1	2028	3	69	57.86
model 1	2028	3	70	58.59
model 1	2028	3	71	58.68
model 1	2028	3	72	58.38
model 1	2028	3	73	57.81
model 1	2028	3	74	57.09
model 1	2028	3	75	56.29
model 1	2028	3	76	55.46
model 1	2028	3	77	54.67
model 1	2028	3	78	53.93
model 1	2028	3	79	53.24
model 1	2028	3	80	52.56
model 1	2028	3	81	52.04
model 1	2028	3	82	51.68
model 1	2028	3	83	51.39
model 1	2028	3	84	51.05
model 1	2028	3	85	50.65
model 1	2028	3	86	50.2
model 1	2028	3	87	49.84
model 1	2028	3	88	50.42
model 1	2028	3	89	52.15
model 1	2028	3	90	54.4
model 1	2028	3	91	56.25
model 1	2028	4	92	57.14
model 1	2028	4	93	57.05
model 1	2028	4	94	56.25
model 1	2028	4	95	55.16
model 1	2028	4	96	54.07
model 1	2028	4	97	53.24
model 1	2028	4	98	52.75
model 1	2028	4	99	52.64
model 1	2028	4	100	52.82
model 1	2028	4	101	53.08
model 1	2028	4	102	53.19
model 1	2028	4	103	53
model 1	2028	4	104	52.49
model 1	2028	4	105	51.77
model 1	2028	4	106	51.07
model 1	2028	4	107	50.37
model 1	2028	4	108	49.73
model 1	2028	4	109	49.14
model 1	2028	4	110	48.64
model 1	2028	4	111	48.22
model 1	2028	4	112	47.8
model 1	2028	4	113	47.44
model 1	2028	4	114	47.05
model 1	2028	4	115	46.83
model 1	2028	4	116	46.77
model 1	2028	4	117	46.71
model 1	2028	4	118	46.71
model 1	2028	4	119	46.71
model 1	2028	4	120	46.63
model 1	2028	4	121	46.45
model 1	2028	5	122	46.22
model 1	2028	5	123	45.93
model 1	2028	5	124	45.53
model 1	2028	5	125	45.1
model 1	2028	5	126	44.67
model 1	2028	5	127	44.24
model 1	2028	5	128	43.88
model 1	2028	5	129	43.52
model 1	2028	5	130	43.16
model 1	2028	5	131	42.76
model 1	2028	5	132	42.35
model 1	2028	5	133	41.91
model 1	2028	5	134	41.51
model 1	2028	5	135	41.1
model 1	2028	5	136	40.72
model 1	2028	5	137	40.35
model 1	2028	5	138	39.98
model 1	2028	5	139	39.6
model 1	2028	5	140	39.25
model 1	2028	5	141	38.93
model 1	2028	5	142	38.6
model 1	2028	5	143	38.22
model 1	2028	5	144	37.81
model 1	2028	5	145	37.42
model 1	2028	5	146	37.04
model 1	2028	5	147	36.67
model 1	2028	5	148	36.26
model 1	2028	5	149	35.91
model 1	2028	5	150	35.51
model 1	2028	5	151	35.1
model 1	2028	5	152	34.71
model 1	2028	6	153	34.41
model 1	2028	6	154	34.16
model 1	2028	6	155	33.88
model 1	2028	6	156	33.79
model 1	2028	6	157	33.75
model 1	2028	6	158	33.71
model 1	2028	6	159	33.51
model 1	2028	6	160	33.18
model 1	2028	6	161	32.86
model 1	2028	6	162	32.48
model 1	2028	6	163	32.07
model 1	2028	6	164	31.7
model 1	2028	6	165	31.39
model 1	2028	6	166	31.16
model 1	2028	6	167	30.94
model 1	2028	6	168	30.74
model 1	2028	6	169	30.63
model 1	2028	6	170	30.5
model 1	2028	6	171	30.32
model 1	2028	6	172	30.37
model 1	2028	6	173	30.61
model 1	2028	6	174	30.76
model 1	2028	6	175	30.61
model 1	2028	6	176	30.55
model 1	2028	6	177	30.71
model 1	2028	6	178	31.66
model 1	2028	6	179	33.54
model 1	2028	6	180	36.05
model 1	2028	6	181	38.31
model 1	2028	6	182	39.39
model 1	2029	1	4	26.2
model 1	2029	1	5	27.3
model 1	2029	1	6	28.36
model 1	2029	1	7	29.52
model 1	2029	1	8	30.69
model 1	2029	1	9	31.59
model 1	2029	1	10	32.18
model 1	2029	1	11	32.4
model 1	2029	1	12	32.37
model 1	2029	1	13	32.44
model 1	2029	1	14	32.67
model 1	2029	1	15	32.97
model 1	2029	1	16	33.16
model 1	2029	1	17	33.8
model 1	2029	1	18	34.86
model 1	2029	1	19	37.32
model 1	2029	1	20	40.57
model 1	2029	1	21	43.71
model 1	2029	1	22	45.8
model 1	2029	1	23	46.61
model 1	2029	1	24	46.33
model 1	2029	1	25	45.35
model 1	2029	1	26	44.03
model 1	2029	1	27	42.64
model 1	2029	1	28	41.32
model 1	2029	1	29	40.18
model 1	2029	1	30	39.28
model 1	2029	1	31	39.56
model 1	2029	2	32	40.96
model 1	2029	2	33	42.8
model 1	2029	2	34	44.2
model 1	2029	2	35	44.81
model 1	2029	2	36	44.66
model 1	2029	2	37	44.01
model 1	2029	2	38	43.33
model 1	2029	2	39	42.5
model 1	2029	2	40	41.6
model 1	2029	2	41	40.68
model 1	2029	2	42	39.8
model 1	2029	2	43	38.99
model 1	2029	2	44	38.26
model 1	2029	2	45	37.63
model 1	2029	2	46	37.22
model 1	2029	2	47	37.24
model 1	2029	2	48	37.66
model 1	2029	2	49	38.45
model 1	2029	2	50	39.55
model 1	2029	2	51	41.42
model 1	2029	2	52	43.59
model 1	2029	2	53	45.42
model 1	2029	2	54	46.43
model 1	2029	2	55	46.58
model 1	2029	2	56	46.08
model 1	2029	2	57	45.25
model 1	2029	2	58	44.61
model 1	2029	2	59	44.26
model 1	2029	3	60	44.04
model 1	2029	3	61	43.81
model 1	2029	3	62	43.47
model 1	2029	3	63	43.06
model 1	2029	3	64	42.69
model 1	2029	3	65	42.36
model 1	2029	3	66	42.02
model 1	2029	3	67	41.63
model 1	2029	3	68	41.21
model 1	2029	3	69	40.95
model 1	2029	3	70	40.87
model 1	2029	3	71	40.92
model 1	2029	3	72	41
model 1	2029	3	73	41.04
model 1	2029	3	74	41.01
model 1	2029	3	75	40.92
model 1	2029	3	76	40.77
model 1	2029	3	77	40.58
model 1	2029	3	78	40.42
model 1	2029	3	79	40.37
model 1	2029	3	80	40.42
model 1	2029	3	81	40.89
model 1	2029	3	82	41.95
model 1	2029	3	83	43.24
model 1	2029	3	84	44.35
model 1	2029	3	85	44.95
model 1	2029	3	86	44.98
model 1	2029	3	87	44.63
model 1	2029	3	88	44.12
model 1	2029	3	89	43.73
model 1	2029	3	90	43.6
model 1	2029	4	91	43.84
model 1	2029	4	92	44.13
model 1	2029	4	93	44.35
model 1	2029	4	94	44.41
model 1	2029	4	95	44.28
model 1	2029	4	96	44.37
model 1	2029	4	97	44.68
model 1	2029	4	98	45.1
model 1	2029	4	99	45.39
model 1	2029	4	100	45.37
model 1	2029	4	101	45.02
model 1	2029	4	102	44.46
model 1	2029	4	103	43.86
model 1	2029	4	104	43.27
model 1	2029	4	105	42.7
model 1	2029	4	106	42.17
model 1	2029	4	107	41.65
model 1	2029	4	108	41.17
model 1	2029	4	109	40.73
model 1	2029	4	110	40.34
model 1	2029	4	111	39.94
model 1	2029	4	112	39.56
model 1	2029	4	113	39.24
model 1	2029	4	114	38.93
model 1	2029	4	115	38.92
model 1	2029	4	116	39.05
model 1	2029	4	117	39.17
model 1	2029	4	118	39.13
model 1	2029	4	119	38.94
model 1	2029	4	120	38.65
model 1	2029	5	121	38.24
model 1	2029	5	122	37.81
model 1	2029	5	123	37.39
model 1	2029	5	124	36.95
model 1	2029	5	125	36.5
model 1	2029	5	126	36.04
model 1	2029	5	127	35.56
model 1	2029	5	128	35.1
model 1	2029	5	129	34.64
model 1	2029	5	130	34.17
model 1	2029	5	131	33.73
model 1	2029	5	132	33.3
model 1	2029	5	133	32.87
model 1	2029	5	134	32.47
model 1	2029	5	135	32.07
model 1	2029	5	136	31.65
model 1	2029	5	137	31.25
model 1	2029	5	138	30.85
model 1	2029	5	139	30.47
model 1	2029	5	140	30.13
model 1	2029	5	141	29.8
model 1	2029	5	142	29.51
model 1	2029	5	143	29.2
model 1	2029	5	144	28.86
model 1	2029	5	145	28.54
model 1	2029	5	146	28.23
model 1	2029	5	147	27.91
model 1	2029	5	148	27.59
model 1	2029	5	149	27.28
model 1	2029	5	150	26.97
model 1	2029	5	151	26.67
model 1	2029	6	152	26.4
model 1	2029	6	153	26.13
model 1	2029	6	154	25.88
model 1	2029	6	155	25.81
model 1	2029	6	156	25.99
model 1	2029	6	157	26.13
model 1	2029	6	158	26.14
model 1	2029	6	159	26.16
model 1	2029	6	160	26.31
model 1	2029	6	161	26.56
model 1	2029	6	162	26.79
model 1	2029	6	163	26.9
model 1	2029	6	164	26.8
model 1	2029	6	165	26.54
model 1	2029	6	166	26.33
model 1	2029	6	167	26.2
model 1	2029	6	168	26.05
model 1	2029	6	169	25.91
model 1	2029	6	170	25.91
model 1	2029	6	171	26.26
model 1	2029	6	172	26.74
model 1	2029	6	173	27.15
model 1	2029	6	174	27.41
model 1	2029	6	175	27.64
model 1	2029	6	176	27.62
model 1	2029	6	177	27.32
model 1	2029	6	178	26.79
model 1	2029	6	179	26.25
model 1	2029	6	180	25.76
model 1	2029	6	181	25.27
model 1	2030	3	65	26.22
model 1	2030	3	66	29.9
model 1	2030	3	67	33.27
model 1	2030	3	68	35.75
model 1	2030	3	69	36.57
model 1	2030	3	70	35.9
model 1	2030	3	71	34.34
model 1	2030	3	72	32.44
model 1	2030	3	73	30.59
model 1	2030	3	74	28.91
model 1	2030	3	75	27.46
model 1	2030	3	76	26.2
model 1	2030	3	77	25.09
model 1	2031	1	9	26.48
model 1	2031	1	10	29.19
model 1	2031	1	11	30.14
model 1	2031	1	12	29.7
model 1	2031	1	13	28.5
model 1	2031	1	14	27.08
model 1	2031	1	15	25.74
model 1	2031	2	51	25.61
model 1	2031	2	52	26.32
model 1	2031	2	53	26.53
model 1	2031	2	54	26.23
model 1	2031	2	55	25.59
model 1	2031	3	62	25.43
model 1	2031	3	63	25.52
model 1	2031	3	64	25.18
model 1	2032	2	46	26.22
model 1	2032	2	47	29.04
model 1	2032	2	48	30.1
model 1	2032	2	49	29.7
model 1	2032	2	50	28.28
model 1	2032	2	51	26.35
model 1	2032	6	160	29.68
model 1	2032	6	161	32.22
model 1	2032	6	162	33.83
model 1	2032	6	163	35.77
model 1	2032	6	164	37.79
model 1	2032	6	165	38.95
model 1	2032	6	166	38.66
model 1	2032	6	167	37.13
model 1	2032	6	168	34.82
model 1	2032	6	169	32.23
model 1	2032	6	170	29.72
model 1	2032	6	171	27.62
model 1	2032	6	172	26.88
model 1	2032	6	173	27.26
model 1	2032	6	174	28.02
model 1	2032	6	175	28.84
model 1	2032	6	176	29.4
model 1	2032	6	177	29.4
model 1	2032	6	178	28.68
model 1	2032	6	179	27.58
model 1	2032	6	180	26.28
model 1	2032	6	181	25.03
model 1	2033	2	44	26.48
model 1	2033	2	45	32.61
model 1	2033	2	46	38.75
model 1	2033	2	47	43.33
model 1	2033	2	48	45.83
model 1	2033	2	49	46.51
model 1	2033	2	50	46.09
model 1	2033	2	51	45.02
model 1	2033	2	52	43.61
model 1	2033	2	53	42.02
model 1	2033	2	54	40.37
model 1	2033	2	55	38.76
model 1	2033	2	56	37.24
model 1	2033	2	57	35.88
model 1	2033	2	58	35.47
model 1	2033	2	59	35.86
model 1	2033	3	60	36.48
model 1	2033	3	61	36.82
model 1	2033	3	62	37.14
model 1	2033	3	63	37.81
model 1	2033	3	64	38.89
model 1	2033	3	65	40.08
model 1	2033	3	66	41.53
model 1	2033	3	67	42.73
model 1	2033	3	68	43.34
model 1	2033	3	69	43.23
model 1	2033	3	70	42.51
model 1	2033	3	71	41.44
model 1	2033	3	72	40.28
model 1	2033	3	73	39.18
model 1	2033	3	74	38.2
model 1	2033	3	75	37.34
model 1	2033	3	76	36.58
model 1	2033	3	77	35.93
model 1	2033	3	78	35.43
model 1	2033	3	79	35.02
model 1	2033	3	80	34.69
model 1	2033	3	81	34.37
model 1	2033	3	82	34.04
model 1	2033	3	83	33.68
model 1	2033	3	84	33.3
model 1	2033	3	85	32.92
model 1	2033	3	86	32.54
model 1	2033	3	87	32.16
model 1	2033	3	88	31.83
model 1	2033	3	89	31.52
model 1	2033	3	90	31.23
model 1	2033	4	91	31
model 1	2033	4	92	30.84
model 1	2033	4	93	30.85
model 1	2033	4	94	30.99
model 1	2033	4	95	31.24
model 1	2033	4	96	31.79
model 1	2033	4	97	32.3
model 1	2033	4	98	32.53
model 1	2033	4	99	32.49
model 1	2033	4	100	32.32
model 1	2033	4	101	32.06
model 1	2033	4	102	31.74
model 1	2033	4	103	31.36
model 1	2033	4	104	30.94
model 1	2033	4	105	30.55
model 1	2033	4	106	30.24
model 1	2033	4	107	29.92
model 1	2033	4	108	29.6
model 1	2033	4	109	29.3
model 1	2033	4	110	29.12
model 1	2033	4	111	29.03
model 1	2033	4	112	28.9
model 1	2033	4	113	28.68
model 1	2033	4	114	28.38
model 1	2033	4	115	28.02
model 1	2033	4	116	27.95
model 1	2033	4	117	28.12
model 1	2033	4	118	32.21
model 1	2033	4	119	39.93
model 1	2033	4	120	48.51
model 1	2033	5	121	54.69
model 1	2033	5	122	57.12
model 1	2033	5	123	56.51
model 1	2033	5	124	54.22
model 1	2033	5	125	51.68
model 1	2033	5	126	49.46
model 1	2033	5	127	47.55
model 1	2033	5	128	45.85
model 1	2033	5	129	44.31
model 1	2033	5	130	42.84
model 1	2033	5	131	41.59
model 1	2033	5	132	40.54
model 1	2033	5	133	39.66
model 1	2033	5	134	38.81
model 1	2033	5	135	37.87
model 1	2033	5	136	36.85
model 1	2033	5	137	35.82
model 1	2033	5	138	34.85
model 1	2033	5	139	33.94
model 1	2033	5	140	33.07
model 1	2033	5	141	32.28
model 1	2033	5	142	31.54
model 1	2033	5	143	30.83
model 1	2033	5	144	30.18
model 1	2033	5	145	29.58
model 1	2033	5	146	29
model 1	2033	5	147	28.48
model 1	2033	5	148	28
model 1	2033	5	149	27.61
model 1	2033	5	150	27.26
model 1	2033	5	151	26.87
model 1	2033	6	152	26.49
model 1	2033	6	153	26.14
model 1	2033	6	154	25.81
model 1	2033	6	155	25.46
model 1	2033	6	156	25.12
model 1	2033	6	159	25.3
model 1	2033	6	160	25.77
model 1	2033	6	161	26.1
model 1	2033	6	162	26.27
model 1	2033	6	163	26.18
model 1	2033	6	164	25.85
model 1	2033	6	165	25.37
model 1	2034	3	62	25.48
model 1	2034	3	63	37.59
model 1	2034	3	64	49.71
model 1	2034	3	65	59.58
model 1	2034	3	66	65.56
model 1	2034	3	67	67.34
model 1	2034	3	68	65.7
model 1	2034	3	69	62.02
model 1	2034	3	70	57.59
model 1	2034	3	71	54.1
model 1	2034	3	72	52.44
model 1	2034	3	73	52.11
model 1	2034	3	74	52.03
model 1	2034	3	75	51.5
model 1	2034	3	76	50.32
model 1	2034	3	77	48.53
model 1	2034	3	78	46.51
model 1	2034	3	79	44.81
model 1	2034	3	80	43.61
model 1	2034	3	81	42.78
model 1	2034	3	82	42.02
model 1	2034	3	83	40.98
model 1	2034	3	84	39.6
model 1	2034	3	85	38.05
model 1	2034	3	86	36.49
model 1	2034	3	87	35.14
model 1	2034	3	88	34
model 1	2034	3	89	33.04
model 1	2034	3	90	32.14
model 1	2034	4	91	31.34
model 1	2034	4	92	30.58
model 1	2034	4	93	29.83
model 1	2034	4	94	29.12
model 1	2034	4	95	28.71
model 1	2034	4	96	28.56
model 1	2034	4	97	28.55
model 1	2034	4	98	28.55
model 1	2034	4	99	29.16
model 1	2034	4	100	30.5
model 1	2034	4	101	32.25
model 1	2034	4	102	33.91
model 1	2034	4	103	34.85
model 1	2034	4	104	34.71
model 1	2034	4	105	33.76
model 1	2034	4	106	32.47
model 1	2034	4	107	31.16
model 1	2034	4	108	29.97
model 1	2034	4	109	28.91
model 1	2034	4	110	27.95
model 1	2034	4	111	27.1
model 1	2034	4	112	26.34
model 1	2034	4	113	25.64
model 1	2035	3	60	29.54
model 1	2035	3	61	34.25
model 1	2035	3	62	39.71
model 1	2035	3	63	45.76
model 1	2035	3	64	51.53
model 1	2035	3	65	56.42
model 1	2035	3	66	59.35
model 1	2035	3	67	60.44
model 1	2035	3	68	60.03
model 1	2035	3	69	59.79
model 1	2035	3	70	62.13
model 1	2035	3	71	66.11
model 1	2035	3	72	71.21
model 1	2035	3	73	75.89
model 1	2035	3	74	79.17
model 1	2035	3	75	79.83
model 1	2035	3	76	77.89
model 1	2035	3	77	74.33
model 1	2035	3	78	70.1
model 1	2035	3	79	65.82
model 1	2035	3	80	63.72
model 1	2035	3	81	63.71
model 1	2035	3	82	64.34
model 1	2035	3	83	63.99
model 1	2035	3	84	62.45
model 1	2035	3	85	60.18
model 1	2035	3	86	57.58
model 1	2035	3	87	54.93
model 1	2035	3	88	52.42
model 1	2035	3	89	50.79
model 1	2035	3	90	50.97
model 1	2035	4	91	52.67
model 1	2035	4	92	54.46
model 1	2035	4	93	55.17
model 1	2035	4	94	55.78
model 1	2035	4	95	57
model 1	2035	4	96	58.09
model 1	2035	4	97	58.25
model 1	2035	4	98	57.29
model 1	2035	4	99	56
model 1	2035	4	100	55.02
model 1	2035	4	101	55.08
model 1	2035	4	102	55.86
model 1	2035	4	103	56.46
model 1	2035	4	104	56.26
model 1	2035	4	105	55.21
model 1	2035	4	106	53.62
model 1	2035	4	107	51.81
model 1	2035	4	108	49.98
model 1	2035	4	109	48.64
model 1	2035	4	110	47.45
model 1	2035	4	111	46.26
model 1	2035	4	112	45.41
model 1	2035	4	113	44.87
model 1	2035	4	114	44.54
model 1	2035	4	115	44.21
model 1	2035	4	116	43.83
model 1	2035	4	117	43.6
model 1	2035	4	118	43.69
model 1	2035	4	119	44.19
model 1	2035	4	120	44.84
model 1	2035	5	121	45.76
model 1	2035	5	122	46.9
model 1	2035	5	123	49.05
model 1	2035	5	124	52.8
model 1	2035	5	125	56.97
model 1	2035	5	126	60.04
model 1	2035	5	127	62.42
model 1	2035	5	128	65.54
model 1	2035	5	129	69.02
model 1	2035	5	130	71.46
model 1	2035	5	131	71.73
model 1	2035	5	132	69.98
model 1	2035	5	133	67.07
model 1	2035	5	134	63.77
model 1	2035	5	135	60.55
model 1	2035	5	136	57.65
model 1	2035	5	137	55.09
model 1	2035	5	138	52.83
model 1	2035	5	139	50.82
model 1	2035	5	140	49.01
model 1	2035	5	141	47.38
model 1	2035	5	142	45.88
model 1	2035	5	143	44.51
model 1	2035	5	144	43.23
model 1	2035	5	145	42.01
model 1	2035	5	146	40.9
model 1	2035	5	147	39.85
model 1	2035	5	148	38.89
model 1	2035	5	149	38.25
model 1	2035	5	150	37.95
model 1	2035	5	151	37.74
model 1	2035	6	152	37.31
model 1	2035	6	153	36.63
model 1	2035	6	154	36.03
model 1	2035	6	155	35.59
model 1	2035	6	156	35.18
model 1	2035	6	157	34.67
model 1	2035	6	158	34.2
model 1	2035	6	159	33.79
model 1	2035	6	160	34.6
model 1	2035	6	161	36.33
model 1	2035	6	162	38.01
model 1	2035	6	163	39.03
model 1	2035	6	164	39.44
model 1	2035	6	165	39.36
model 1	2035	6	166	38.96
model 1	2035	6	167	38.43
model 1	2035	6	168	37.92
model 1	2035	6	169	37.43
model 1	2035	6	170	36.91
model 1	2035	6	171	36.32
model 1	2035	6	172	35.7
model 1	2035	6	173	35.11
model 1	2035	6	174	34.56
model 1	2035	6	175	34
model 1	2035	6	176	33.48
model 1	2035	6	177	33.03
model 1	2035	6	178	32.57
model 1	2035	6	179	32.09
model 1	2035	6	180	31.57
model 1	2035	6	181	31.06
model 1	2036	2	55	27.86
model 1	2036	2	56	34.26
model 1	2036	2	57	39.49
model 1	2036	2	58	44.6
model 1	2036	2	59	49.2
model 1	2036	2	60	52.38
model 1	2036	3	61	53.46
model 1	2036	3	62	52.57
model 1	2036	3	63	51.55
model 1	2036	3	64	50.65
model 1	2036	3	65	49.83
model 1	2036	3	66	48.74
model 1	2036	3	67	47.27
model 1	2036	3	68	45.5
model 1	2036	3	69	44.75
model 1	2036	3	70	45.04
model 1	2036	3	71	48.21
model 1	2036	3	72	54.81
model 1	2036	3	73	65.52
model 1	2036	3	74	79.27
model 1	2036	3	75	92.88
model 1	2036	3	76	102.5
model 1	2036	3	77	106.4
model 1	2036	3	78	105
model 1	2036	3	79	100.4
model 1	2036	3	80	94.4
model 1	2036	3	81	88.68
model 1	2036	3	82	84
model 1	2036	3	83	81.79
model 1	2036	3	84	82.56
model 1	2036	3	85	84.75
model 1	2036	3	86	86.3
model 1	2036	3	87	86.07
model 1	2036	3	88	85.8
model 1	2036	3	89	86.28
model 1	2036	3	90	87.76
model 1	2036	3	91	89.16
model 1	2036	4	92	89.2
model 1	2036	4	93	87.72
model 1	2036	4	94	85.22
model 1	2036	4	95	83.4
model 1	2036	4	96	82.36
model 1	2036	4	97	81.62
model 1	2036	4	98	80.62
model 1	2036	4	99	79.09
model 1	2036	4	100	77.09
model 1	2036	4	101	74.89
model 1	2036	4	102	72.78
model 1	2036	4	103	71.12
model 1	2036	4	104	70.38
model 1	2036	4	105	70.22
model 1	2036	4	106	70.05
model 1	2036	4	107	69.78
model 1	2036	4	108	69.47
model 1	2036	4	109	68.91
model 1	2036	4	110	68.03
model 1	2036	4	111	66.87
model 1	2036	4	112	65.48
model 1	2036	4	113	64
model 1	2036	4	114	62.51
model 1	2036	4	115	61.26
model 1	2036	4	116	60.31
model 1	2036	4	117	59.52
model 1	2036	4	118	58.66
model 1	2036	4	119	57.68
model 1	2036	4	120	56.6
model 1	2036	4	121	55.51
model 1	2036	5	122	54.49
model 1	2036	5	123	53.48
model 1	2036	5	124	52.52
model 1	2036	5	125	51.64
model 1	2036	5	126	50.87
model 1	2036	5	127	50.11
model 1	2036	5	128	49.37
model 1	2036	5	129	48.71
model 1	2036	5	130	48.22
model 1	2036	5	131	47.76
model 1	2036	5	132	47.24
model 1	2036	5	133	46.62
model 1	2036	5	134	45.94
model 1	2036	5	135	45.25
model 1	2036	5	136	44.54
model 1	2036	5	137	43.83
model 1	2036	5	138	43.16
model 1	2036	5	139	42.48
model 1	2036	5	140	41.79
model 1	2036	5	141	41.1
model 1	2036	5	142	40.45
model 1	2036	5	143	39.87
model 1	2036	5	144	39.29
model 1	2036	5	145	38.82
model 1	2036	5	146	38.48
model 1	2036	5	147	38.13
model 1	2036	5	148	37.85
model 1	2036	5	149	37.67
model 1	2036	5	150	37.48
model 1	2036	5	151	37.18
model 1	2036	5	152	36.77
model 1	2036	6	153	36.28
model 1	2036	6	154	35.75
model 1	2036	6	155	35.2
model 1	2036	6	156	34.67
model 1	2036	6	157	34.17
model 1	2036	6	158	33.7
model 1	2036	6	159	33.29
model 1	2036	6	160	32.86
model 1	2036	6	161	32.44
model 1	2036	6	162	32.04
model 1	2036	6	163	31.67
model 1	2036	6	164	31.31
model 1	2036	6	165	30.96
model 1	2036	6	166	30.75
model 1	2036	6	167	30.68
model 1	2036	6	168	30.58
model 1	2036	6	169	30.54
model 1	2036	6	170	30.44
model 1	2036	6	171	30.25
model 1	2036	6	172	29.94
model 1	2036	6	173	29.58
model 1	2036	6	174	29.21
model 1	2036	6	175	29.06
model 1	2036	6	176	29.09
model 1	2036	6	177	29.35
model 1	2036	6	178	29.62
model 1	2036	6	179	29.78
model 1	2036	6	180	29.73
model 1	2036	6	181	29.53
model 1	2036	6	182	29.34
model 1	2037	1	1	27.36
model 1	2037	1	2	28.66
model 1	2037	1	3	28.66
model 1	2037	1	4	27.69
model 1	2037	1	5	26.6
model 1	2037	1	6	25.7
model 1	2037	1	7	25.05
model 1	2037	1	14	25.78
model 1	2037	1	15	29.85
model 1	2037	1	16	34.44
model 1	2037	1	17	39.18
model 1	2037	1	18	43.53
model 1	2037	1	19	46.78
model 1	2037	1	20	48.54
model 1	2037	1	21	48.74
model 1	2037	1	22	47.71
model 1	2037	1	23	45.96
model 1	2037	1	24	43.98
model 1	2037	1	25	42.17
model 1	2037	1	26	40.7
model 1	2037	1	27	39.72
model 1	2037	1	28	40.6
model 1	2037	1	29	42.79
model 1	2037	1	30	45.18
model 1	2037	1	31	46.97
model 1	2037	2	32	47.66
model 1	2037	2	33	47.33
model 1	2037	2	34	46.25
model 1	2037	2	35	44.83
model 1	2037	2	36	43.32
model 1	2037	2	37	41.89
model 1	2037	2	38	40.61
model 1	2037	2	39	39.47
model 1	2037	2	40	38.48
model 1	2037	2	41	37.6
model 1	2037	2	42	36.82
model 1	2037	2	43	36.21
model 1	2037	2	44	35.76
model 1	2037	2	45	35.42
model 1	2037	2	46	35.1
model 1	2037	2	47	34.75
model 1	2037	2	48	34.33
model 1	2037	2	49	33.91
model 1	2037	2	50	33.49
model 1	2037	2	51	33.12
model 1	2037	2	52	32.76
model 1	2037	2	53	32.39
model 1	2037	2	54	32.03
model 1	2037	2	55	31.65
model 1	2037	2	56	31.3
model 1	2037	2	57	30.96
model 1	2037	2	58	30.66
model 1	2037	2	59	30.39
model 1	2037	3	60	30.14
model 1	2037	3	61	29.89
model 1	2037	3	62	29.74
model 1	2037	3	63	29.83
model 1	2037	3	64	30.31
model 1	2037	3	65	31.27
model 1	2037	3	66	32.58
model 1	2037	3	67	33.82
model 1	2037	3	68	34.63
model 1	2037	3	69	34.84
model 1	2037	3	70	34.61
model 1	2037	3	71	34.24
model 1	2037	3	72	33.88
model 1	2037	3	73	33.69
model 1	2037	3	74	33.7
model 1	2037	3	75	33.85
model 1	2037	3	76	33.98
model 1	2037	3	77	33.91
model 1	2037	3	78	33.54
model 1	2037	3	79	33.02
model 1	2037	3	80	32.81
model 1	2037	3	81	33.23
model 1	2037	3	82	34.37
model 1	2037	3	83	35.95
model 1	2037	3	84	37.58
model 1	2037	3	85	39.05
model 1	2037	3	86	40.11
model 1	2037	3	87	40.58
model 1	2037	3	88	40.48
model 1	2037	3	89	39.93
model 1	2037	3	90	39.13
model 1	2037	4	91	38.47
model 1	2037	4	92	38.02
model 1	2037	4	93	37.87
model 1	2037	4	94	38.04
model 1	2037	4	95	38.36
model 1	2037	4	96	38.57
model 1	2037	4	97	38.52
model 1	2037	4	98	38.19
model 1	2037	4	99	37.65
model 1	2037	4	100	37.05
model 1	2037	4	101	36.49
model 1	2037	4	102	35.97
model 1	2037	4	103	35.47
model 1	2037	4	104	35.03
model 1	2037	4	105	34.61
model 1	2037	4	106	34.24
model 1	2037	4	107	33.81
model 1	2037	4	108	33.4
model 1	2037	4	109	33.02
model 1	2037	4	110	32.65
model 1	2037	4	111	32.29
model 1	2037	4	112	31.94
model 1	2037	4	113	31.63
model 1	2037	4	114	31.36
model 1	2037	4	115	31.04
model 1	2037	4	116	30.71
model 1	2037	4	117	30.4
model 1	2037	4	118	30.14
model 1	2037	4	119	29.85
model 1	2037	4	120	29.59
model 1	2037	5	121	29.29
model 1	2037	5	122	29.02
model 1	2037	5	123	28.93
model 1	2037	5	124	28.83
model 1	2037	5	125	28.69
model 1	2037	5	126	28.52
model 1	2037	5	127	28.26
model 1	2037	5	128	28.02
model 1	2037	5	129	27.78
model 1	2037	5	130	27.64
model 1	2037	5	131	27.53
model 1	2037	5	132	27.37
model 1	2037	5	133	27.1
model 1	2037	5	134	26.75
model 1	2037	5	135	26.46
model 1	2037	5	136	26.21
model 1	2037	5	137	25.92
model 1	2037	5	138	25.6
model 1	2037	5	139	25.49
model 1	2037	5	140	25.66
model 1	2037	5	141	26.1
model 1	2037	5	142	26.59
model 1	2037	5	143	26.87
model 1	2037	5	144	26.76
model 1	2037	5	145	26.3
model 1	2037	5	146	25.73
model 1	2037	5	147	25.12
model 1	2038	3	79	25.8
model 1	2038	3	80	39.38
model 1	2038	3	81	53.25
model 1	2038	3	82	63.34
model 1	2038	3	83	68.28
model 1	2038	3	84	68.75
model 1	2038	3	85	66.09
model 1	2038	3	86	61.74
model 1	2038	3	87	56.93
model 1	2038	3	88	52.42
model 1	2038	3	89	48.47
model 1	2038	3	90	45.2
model 1	2038	4	91	42.51
model 1	2038	4	92	40.26
model 1	2038	4	93	38.36
model 1	2038	4	94	36.68
model 1	2038	4	95	35.13
model 1	2038	4	96	33.7
model 1	2038	4	97	32.4
model 1	2038	4	98	31.23
model 1	2038	4	99	30.18
model 1	2038	4	100	29.25
model 1	2038	4	101	28.36
model 1	2038	4	102	27.49
model 1	2038	4	103	26.66
model 1	2038	4	104	25.88
model 1	2038	4	105	25.15
model 1	2039	1	1	32.37
model 1	2039	1	2	32.05
model 1	2039	1	3	31.77
model 1	2039	1	4	31.53
model 1	2039	1	5	31.29
model 1	2039	1	6	31.18
model 1	2039	1	7	32.38
model 1	2039	1	8	35.75
model 1	2039	1	9	40.69
model 1	2039	1	10	45.3
model 1	2039	1	11	47.93
model 1	2039	1	12	48.35
model 1	2039	1	13	47.27
model 1	2039	1	14	45.57
model 1	2039	1	15	43.82
model 1	2039	1	16	42.24
model 1	2039	1	17	40.88
model 1	2039	1	18	39.73
model 1	2039	1	19	38.74
model 1	2039	1	20	37.89
model 1	2039	1	21	37.14
model 1	2039	1	22	36.5
model 1	2039	1	23	35.94
model 1	2039	1	24	35.43
model 1	2039	1	25	34.96
model 1	2039	1	26	34.53
model 1	2039	1	27	34.7
model 1	2039	1	28	35.48
model 1	2039	1	29	36.9
model 1	2039	1	30	40.32
model 1	2039	1	31	46.47
model 1	2039	2	32	54.92
model 1	2039	2	33	63.52
model 1	2039	2	34	69.78
model 1	2039	2	35	73.59
model 1	2039	2	36	75.33
model 1	2039	2	37	75.45
model 1	2039	2	38	74.22
model 1	2039	2	39	71.96
model 1	2039	2	40	69.08
model 1	2039	2	41	66.01
model 1	2039	2	42	63.04
model 1	2039	2	43	60.37
model 1	2039	2	44	58.07
model 1	2039	2	45	56.08
model 1	2039	2	46	54.35
model 1	2039	2	47	52.84
model 1	2039	2	48	51.58
model 1	2039	2	49	50.54
model 1	2039	2	50	49.64
model 1	2039	2	51	48.78
model 1	2039	2	52	47.92
model 1	2039	2	53	47.11
model 1	2039	2	54	46.35
model 1	2039	2	55	45.63
model 1	2039	2	56	44.99
model 1	2039	2	57	44.45
model 1	2039	2	58	43.96
model 1	2039	2	59	43.48
model 1	2039	3	60	43.01
model 1	2039	3	61	42.54
model 1	2039	3	62	42.12
model 1	2039	3	63	41.72
model 1	2039	3	64	41.34
model 1	2039	3	65	40.96
model 1	2039	3	66	40.6
model 1	2039	3	67	40.23
model 1	2039	3	68	40.53
model 1	2039	3	69	41.47
model 1	2039	3	70	43.42
model 1	2039	3	71	46.81
model 1	2039	3	72	51.98
model 1	2039	3	73	59.21
model 1	2039	3	74	69.16
model 1	2039	3	75	79.85
model 1	2039	3	76	88.46
model 1	2039	3	77	93.38
model 1	2039	3	78	94.48
model 1	2039	3	79	92.61
model 1	2039	3	80	89.05
model 1	2039	3	81	84.93
model 1	2039	3	82	81.04
model 1	2039	3	83	77.71
model 1	2039	3	84	74.88
model 1	2039	3	85	72.32
model 1	2039	3	86	69.88
model 1	2039	3	87	67.59
model 1	2039	3	88	65.49
model 1	2039	3	89	63.63
model 1	2039	3	90	62.09
model 1	2039	4	91	60.78
model 1	2039	4	92	59.64
model 1	2039	4	93	58.62
model 1	2039	4	94	57.62
model 1	2039	4	95	56.62
model 1	2039	4	96	55.6
model 1	2039	4	97	54.59
model 1	2039	4	98	53.61
model 1	2039	4	99	52.7
model 1	2039	4	100	52
model 1	2039	4	101	51.59
model 1	2039	4	102	51.39
model 1	2039	4	103	51.22
model 1	2039	4	104	50.86
model 1	2039	4	105	50.32
model 1	2039	4	106	49.98
model 1	2039	4	107	49.85
model 1	2039	4	108	49.88
model 1	2039	4	109	50.14
model 1	2039	4	110	50.61
model 1	2039	4	111	51.08
model 1	2039	4	112	51.33
model 1	2039	4	113	51.21
model 1	2039	4	114	50.77
model 1	2039	4	115	50.2
model 1	2039	4	116	49.8
model 1	2039	4	117	49.63
model 1	2039	4	118	49.55
model 1	2039	4	119	49.36
model 1	2039	4	120	48.97
model 1	2039	5	121	48.54
model 1	2039	5	122	48.21
model 1	2039	5	123	48.06
model 1	2039	5	124	47.96
model 1	2039	5	125	47.74
model 1	2039	5	126	47.41
model 1	2039	5	127	46.89
model 1	2039	5	128	46.28
model 1	2039	5	129	45.58
model 1	2039	5	130	44.88
model 1	2039	5	131	44.17
model 1	2039	5	132	43.61
model 1	2039	5	133	43.05
model 1	2039	5	134	42.48
model 1	2039	5	135	41.93
model 1	2039	5	136	41.43
model 1	2039	5	137	40.93
model 1	2039	5	138	40.48
model 1	2039	5	139	40.06
model 1	2039	5	140	39.65
model 1	2039	5	141	39.21
model 1	2039	5	142	38.78
model 1	2039	5	143	38.39
model 1	2039	5	144	38.1
model 1	2039	5	145	37.8
model 1	2039	5	146	37.44
model 1	2039	5	147	37.03
model 1	2039	5	148	36.59
model 1	2039	5	149	36.15
model 1	2039	5	150	35.75
model 1	2039	5	151	35.42
model 1	2039	6	152	35.19
model 1	2039	6	153	34.94
model 1	2039	6	154	34.66
model 1	2039	6	155	34.36
model 1	2039	6	156	34.11
model 1	2039	6	157	33.84
model 1	2039	6	158	33.52
model 1	2039	6	159	33.14
model 1	2039	6	160	33.76
model 1	2039	6	161	35.03
model 1	2039	6	162	36.3
model 1	2039	6	163	37.11
model 1	2039	6	164	37.44
model 1	2039	6	165	37.54
model 1	2039	6	166	37.59
model 1	2039	6	167	37.5
model 1	2039	6	168	38.45
model 1	2039	6	169	42.66
model 1	2039	6	170	49.15
model 1	2039	6	171	56.38
model 1	2039	6	172	62.53
model 1	2039	6	173	65.86
model 1	2039	6	174	67.78
model 1	2039	6	175	70.29
model 1	2039	6	176	73.34
model 1	2039	6	177	75.83
model 1	2039	6	178	76.57
model 1	2039	6	179	75.3
model 1	2039	6	180	72.55
model 1	2039	6	181	70.27
model 1	2040	2	50	25.87
model 1	2040	2	51	28.84
model 1	2040	2	52	30.12
model 1	2040	2	53	29.95
model 1	2040	2	54	29.17
model 1	2040	2	55	28.18
model 1	2040	2	56	27.22
model 1	2040	2	57	26.35
model 1	2040	2	58	25.53
model 1	2040	3	63	26.02
model 1	2040	3	64	29.23
model 1	2040	3	65	33.91
model 1	2040	3	66	40.55
model 1	2040	3	67	48.24
model 1	2040	3	68	55.02
model 1	2040	3	69	59.08
model 1	2040	3	70	60.09
model 1	2040	3	71	58.83
model 1	2040	3	72	56.37
model 1	2040	3	73	53.48
model 1	2040	3	74	50.56
model 1	2040	3	75	47.81
model 1	2040	3	76	45.5
model 1	2040	3	77	43.7
model 1	2040	3	78	42.32
model 1	2040	3	79	41.13
model 1	2040	3	80	40.05
model 1	2040	3	81	39.18
model 1	2040	3	82	38.54
model 1	2040	3	83	37.99
model 1	2040	3	84	37.36
model 1	2040	3	85	36.68
model 1	2040	3	86	36.06
model 1	2040	3	87	35.52
model 1	2040	3	88	35.02
model 1	2040	3	89	34.57
model 1	2040	3	90	34.12
model 1	2040	3	91	33.68
model 1	2040	4	92	33.19
model 1	2040	4	93	32.65
model 1	2040	4	94	32.08
model 1	2040	4	95	31.48
model 1	2040	4	96	31.01
model 1	2040	4	97	30.6
model 1	2040	4	98	30.2
model 1	2040	4	99	29.83
model 1	2040	4	100	29.44
model 1	2040	4	101	29.1
model 1	2040	4	102	28.79
model 1	2040	4	103	28.49
model 1	2040	4	104	28.16
model 1	2040	4	105	27.85
model 1	2040	4	106	27.56
model 1	2040	4	107	27.27
model 1	2040	4	108	26.98
model 1	2040	4	109	26.69
model 1	2040	4	110	26.36
model 1	2040	4	111	26.01
model 1	2040	4	112	25.67
model 1	2040	4	113	25.4
model 1	2040	4	114	25.12
model 1	2041	1	28	25.44
model 1	2041	1	29	30.9
model 1	2041	1	30	34.31
model 1	2041	1	31	35.44
model 1	2041	2	32	34.92
model 1	2041	2	33	33.49
model 1	2041	2	34	31.69
model 1	2041	2	35	29.85
model 1	2041	2	36	28.15
model 1	2041	2	37	26.66
model 1	2041	2	38	25.35
model 1	2041	3	68	27.77
model 1	2041	3	69	42.11
model 1	2041	3	70	56.05
model 1	2041	3	71	66
model 1	2041	3	72	72.23
model 1	2041	3	73	75.85
model 1	2041	3	74	76.94
model 1	2041	3	75	75.59
model 1	2041	3	76	72.51
model 1	2041	3	77	68.82
model 1	2041	3	78	65.05
model 1	2041	3	79	61.56
model 1	2041	3	80	58.46
model 1	2041	3	81	56.02
model 1	2041	3	82	54.32
model 1	2041	3	83	52.91
model 1	2041	3	84	51.77
model 1	2041	3	85	52.55
model 1	2041	3	86	54.99
model 1	2041	3	87	59.34
model 1	2041	3	88	64.38
model 1	2041	3	89	68.49
model 1	2041	3	90	70.44
model 1	2041	4	91	70.39
model 1	2041	4	92	68.97
model 1	2041	4	93	67.03
model 1	2041	4	94	64.87
model 1	2041	4	95	62.7
model 1	2041	4	96	60.5
model 1	2041	4	97	58.27
model 1	2041	4	98	56.06
model 1	2041	4	99	53.94
model 1	2041	4	100	51.95
model 1	2041	4	101	50.22
model 1	2041	4	102	48.63
model 1	2041	4	103	47.13
model 1	2041	4	104	46.12
model 1	2041	4	105	45.35
model 1	2041	4	106	44.68
model 1	2041	4	107	43.89
model 1	2041	4	108	42.97
model 1	2041	4	109	41.98
model 1	2041	4	110	40.99
model 1	2041	4	111	40.06
model 1	2041	4	112	39.2
model 1	2041	4	113	39.37
model 1	2041	4	114	40.4
model 1	2041	4	115	41.46
model 1	2041	4	116	41.87
model 1	2041	4	117	41.62
model 1	2041	4	118	40.86
model 1	2041	4	119	40.17
model 1	2041	4	120	39.58
model 1	2041	5	121	39.05
model 1	2041	5	122	38.34
model 1	2041	5	123	37.5
model 1	2041	5	124	36.64
model 1	2041	5	125	35.8
model 1	2041	5	126	35.01
model 1	2041	5	127	34.24
model 1	2041	5	128	33.5
model 1	2041	5	129	32.86
model 1	2041	5	130	32.28
model 1	2041	5	131	31.74
model 1	2041	5	132	31.23
model 1	2041	5	133	30.74
model 1	2041	5	134	30.25
model 1	2041	5	135	29.76
model 1	2041	5	136	29.25
model 1	2041	5	137	28.76
model 1	2041	5	138	28.29
model 1	2041	5	139	27.83
model 1	2041	5	140	27.37
model 1	2041	5	141	26.83
model 1	2041	5	142	26.33
model 1	2041	5	143	25.95
model 1	2041	5	144	25.55
model 1	2041	5	145	25.11
model 1	2042	3	72	25.88
model 1	2042	3	73	30.74
model 1	2042	3	74	33.62
model 1	2042	3	75	34.46
model 1	2042	3	76	33.77
model 1	2042	3	77	32.24
model 1	2042	3	78	30.42
model 1	2042	3	79	28.67
model 1	2042	3	80	27.17
model 1	2042	3	81	25.95
model 1	2043	3	82	30.88
model 1	2043	3	83	36.39
model 1	2043	3	84	40.87
model 1	2043	3	85	43.89
model 1	2043	3	86	45.31
model 1	2043	3	87	45.12
model 1	2043	3	88	43.59
model 1	2043	3	89	41.2
model 1	2043	3	90	38.55
model 1	2043	4	91	36.66
model 1	2043	4	92	35.5
model 1	2043	4	93	34.52
model 1	2043	4	94	33.24
model 1	2043	4	95	31.65
model 1	2043	4	96	29.91
model 1	2043	4	97	28.27
model 1	2043	4	98	27.32
model 1	2043	4	99	26.96
model 1	2043	4	100	26.95
model 1	2043	4	101	26.75
model 1	2043	4	102	26.17
model 1	2043	4	103	25.22
model 1	2044	1	5	25.39
model 1	2044	1	6	26.84
model 1	2044	1	7	27.61
model 1	2044	1	8	27.68
model 1	2044	1	9	27.38
model 1	2044	1	10	27.05
model 1	2044	1	11	26.77
model 1	2044	1	12	27.45
model 1	2044	1	13	28.99
model 1	2044	1	14	30.97
model 1	2044	1	15	32.39
model 1	2044	1	16	32.98
model 1	2044	1	17	32.85
model 1	2044	1	18	32.23
model 1	2044	1	19	31.39
model 1	2044	1	20	30.58
model 1	2044	1	21	30.43
model 1	2044	1	22	30.63
model 1	2044	1	23	30.86
model 1	2044	1	24	30.91
model 1	2044	1	25	30.74
model 1	2044	1	26	31.94
model 1	2044	1	27	36.76
model 1	2044	1	28	44.71
model 1	2044	1	29	54.72
model 1	2044	1	30	64.17
model 1	2044	1	31	70.22
model 1	2044	2	32	71.77
model 1	2044	2	33	69.87
model 1	2044	2	34	66.29
model 1	2044	2	35	62.39
model 1	2044	2	36	59.75
model 1	2044	2	37	59.06
model 1	2044	2	38	59.38
model 1	2044	2	39	59.46
model 1	2044	2	40	58.65
model 1	2044	2	41	57.05
model 1	2044	2	42	55.04
model 1	2044	2	43	52.96
model 1	2044	2	44	51
model 1	2044	2	45	49.25
model 1	2044	2	46	47.7
model 1	2044	2	47	46.33
model 1	2044	2	48	45.13
model 1	2044	2	49	44.04
model 1	2044	2	50	43.05
model 1	2044	2	51	42.16
model 1	2044	2	52	41.33
model 1	2044	2	53	40.57
model 1	2044	2	54	39.88
model 1	2044	2	55	39.27
model 1	2044	2	56	38.79
model 1	2044	2	57	38.36
model 1	2044	2	58	37.96
model 1	2044	2	59	37.55
model 1	2044	2	60	37.22
model 1	2044	3	61	36.97
model 1	2044	3	62	36.83
model 1	2044	3	63	36.72
model 1	2044	3	64	36.52
model 1	2044	3	65	36.18
model 1	2044	3	66	35.72
model 1	2044	3	67	35.21
model 1	2044	3	68	34.7
model 1	2044	3	69	34.22
model 1	2044	3	70	33.76
model 1	2044	3	71	33.33
model 1	2044	3	72	32.93
model 1	2044	3	73	32.56
model 1	2044	3	74	32.19
model 1	2044	3	75	31.85
model 1	2044	3	76	31.51
model 1	2044	3	77	31.19
model 1	2044	3	78	30.86
model 1	2044	3	79	30.55
model 1	2044	3	80	30.25
model 1	2044	3	81	29.95
model 1	2044	3	82	29.66
model 1	2044	3	83	29.4
model 1	2044	3	84	29.18
model 1	2044	3	85	29.01
model 1	2044	3	86	28.96
model 1	2044	3	87	29.02
model 1	2044	3	88	29.03
model 1	2044	3	89	28.9
model 1	2044	3	90	28.64
model 1	2044	3	91	28.43
model 1	2044	4	92	28.81
model 1	2044	4	93	29.98
model 1	2044	4	94	31.36
model 1	2044	4	95	32.3
[truncated: 23,543 more rows]

## Sheet: WinterDischarge_rcp45FF
Climatic model	Year	Month	Day number	Discharge (m3/s)
model 1	2074	1	1	35.58
model 1	2074	1	2	36.85
model 1	2074	1	3	37.03
model 1	2074	1	4	36.4
model 1	2074	1	5	35.36
model 1	2074	1	6	34.49
model 1	2074	1	7	34.09
model 1	2074	1	8	34.21
model 1	2074	1	9	34.62
model 1	2074	1	10	34.95
model 1	2074	1	11	35.5
model 1	2074	1	12	36.2
model 1	2074	1	13	36.94
model 1	2074	1	14	37.43
model 1	2074	1	15	37.52
model 1	2074	1	16	37.24
model 1	2074	1	17	36.84
model 1	2074	1	18	36.48
model 1	2074	1	19	36.22
model 1	2074	1	20	36.12
model 1	2074	1	21	36.18
model 1	2074	1	22	36.34
model 1	2074	1	23	36.45
model 1	2074	1	24	36.48
model 1	2074	1	25	36.39
model 1	2074	1	26	36.21
model 1	2074	1	27	35.93
model 1	2074	1	28	35.56
model 1	2074	1	29	35.11
model 1	2074	1	30	34.64
model 1	2074	1	31	34.17
model 1	2074	2	32	33.74
model 1	2074	2	33	33.34
model 1	2074	2	34	33
model 1	2074	2	35	33.54
model 1	2074	2	36	34.76
model 1	2074	2	37	36.17
model 1	2074	2	38	37.1
model 1	2074	2	39	37.34
model 1	2074	2	40	37.04
model 1	2074	2	41	36.48
model 1	2074	2	42	35.89
model 1	2074	2	43	35.39
model 1	2074	2	44	35.01
model 1	2074	2	45	34.69
model 1	2074	2	46	34.4
model 1	2074	2	47	34.23
model 1	2074	2	48	34.28
model 1	2074	2	49	34.46
model 1	2074	2	50	34.67
model 1	2074	2	51	34.9
model 1	2074	2	52	35.04
model 1	2074	2	53	35.03
model 1	2074	2	54	34.85
model 1	2074	2	55	34.55
model 1	2074	2	56	34.19
model 1	2074	2	57	33.8
model 1	2074	2	58	33.41
model 1	2074	2	59	33.05
model 1	2074	3	60	32.76
model 1	2074	3	61	32.72
model 1	2074	3	62	33.45
model 1	2074	3	63	35.04
model 1	2074	3	64	36.93
model 1	2074	3	65	39.17
model 1	2074	3	66	41.31
model 1	2074	3	67	43.22
model 1	2074	3	68	44.66
model 1	2074	3	69	45.42
model 1	2074	3	70	45.5
model 1	2074	3	71	45.08
model 1	2074	3	72	44.4
model 1	2074	3	73	43.63
model 1	2074	3	74	42.8
model 1	2074	3	75	41.97
model 1	2074	3	76	41.17
model 1	2074	3	77	40.42
model 1	2074	3	78	39.79
model 1	2074	3	79	39.24
model 1	2074	3	80	38.73
model 1	2074	3	81	38.25
model 1	2074	3	82	37.81
model 1	2074	3	83	37.4
model 1	2074	3	84	37.27
model 1	2074	3	85	37.53
model 1	2074	3	86	37.99
model 1	2074	3	87	38.58
model 1	2074	3	88	39.13
model 1	2074	3	89	39.41
model 1	2074	3	90	39.33
model 1	2074	4	91	38.9
model 1	2074	4	92	38.32
model 1	2074	4	93	37.74
model 1	2074	4	94	37.37
model 1	2074	4	95	37.27
model 1	2074	4	96	37.3
model 1	2074	4	97	37.31
model 1	2074	4	98	37.13
model 1	2074	4	99	36.81
model 1	2074	4	100	36.44
model 1	2074	4	101	36.03
model 1	2074	4	102	35.57
model 1	2074	4	103	35.19
model 1	2074	4	104	34.83
model 1	2074	4	105	34.44
model 1	2074	4	106	34.05
model 1	2074	4	107	33.7
model 1	2074	4	108	33.34
model 1	2074	4	109	32.99
model 1	2074	4	110	32.62
model 1	2074	4	111	32.26
model 1	2074	4	112	31.95
model 1	2074	4	113	31.63
model 1	2074	4	114	31.32
model 1	2074	4	115	31.01
model 1	2074	4	116	30.7
model 1	2074	4	117	30.41
model 1	2074	4	118	30.12
model 1	2074	4	119	29.84
model 1	2074	4	120	29.54
model 1	2074	5	121	29.26
model 1	2074	5	122	28.97
model 1	2074	5	123	28.72
model 1	2074	5	124	28.51
model 1	2074	5	125	28.31
model 1	2074	5	126	28.14
model 1	2074	5	127	27.95
model 1	2074	5	128	27.72
model 1	2074	5	129	27.55
model 1	2074	5	130	27.33
model 1	2074	5	131	27.11
model 1	2074	5	132	26.87
model 1	2074	5	133	26.62
model 1	2074	5	134	26.36
model 1	2074	5	135	26.09
model 1	2074	5	136	25.86
model 1	2074	5	137	25.62
model 1	2074	5	138	25.47
model 1	2074	5	139	25.39
model 1	2074	5	140	25.28
model 1	2074	5	141	25.1
model 1	2075	2	36	26.17
model 1	2075	2	37	33.48
model 1	2075	2	38	40.73
model 1	2075	2	39	46.49
model 1	2075	2	40	50.32
model 1	2075	2	41	52.52
model 1	2075	2	42	53.31
model 1	2075	2	43	52.57
model 1	2075	2	44	50.64
model 1	2075	2	45	48.05
model 1	2075	2	46	45.22
model 1	2075	2	47	42.69
model 1	2075	2	48	40.69
model 1	2075	2	49	39.18
model 1	2075	2	50	37.94
model 1	2075	2	51	36.7
model 1	2075	2	52	35.37
model 1	2075	2	53	34.01
model 1	2075	2	54	32.7
model 1	2075	2	55	31.49
model 1	2075	2	56	30.44
model 1	2075	2	57	29.48
model 1	2075	2	58	28.59
model 1	2075	2	59	27.83
model 1	2075	3	60	27.51
model 1	2075	3	61	27.82
model 1	2075	3	62	28.47
model 1	2075	3	63	28.99
model 1	2075	3	64	29.07
model 1	2075	3	65	28.72
model 1	2075	3	66	28.04
model 1	2075	3	67	27.2
model 1	2075	3	68	26.32
model 1	2075	3	69	25.5
model 1	2075	4	96	26.71
model 1	2075	4	97	31.51
model 1	2075	4	98	35.67
model 1	2075	4	99	39.33
model 1	2075	4	100	43.04
model 1	2075	4	101	46.54
model 1	2075	4	102	49.18
model 1	2075	4	103	50.21
model 1	2075	4	104	49.71
model 1	2075	4	105	48.01
model 1	2075	4	106	45.77
model 1	2075	4	107	43.47
model 1	2075	4	108	41.31
model 1	2075	4	109	39.36
model 1	2075	4	110	37.62
model 1	2075	4	111	36.05
model 1	2075	4	112	34.7
model 1	2075	4	113	33.48
model 1	2075	4	114	32.43
model 1	2075	4	115	31.55
model 1	2075	4	116	30.78
model 1	2075	4	117	31.58
model 1	2075	4	118	33.61
model 1	2075	4	119	35.86
model 1	2075	4	120	38.53
model 1	2075	5	121	40.91
model 1	2075	5	122	42.51
model 1	2075	5	123	42.99
model 1	2075	5	124	42.43
model 1	2075	5	125	41.24
model 1	2075	5	126	39.75
model 1	2075	5	127	38.19
model 1	2075	5	128	36.76
model 1	2075	5	129	35.45
model 1	2075	5	130	34.27
model 1	2075	5	131	33.24
model 1	2075	5	132	32.29
model 1	2075	5	133	31.44
model 1	2075	5	134	30.62
model 1	2075	5	135	29.88
model 1	2075	5	136	29.18
model 1	2075	5	137	28.53
model 1	2075	5	138	27.94
model 1	2075	5	139	27.37
model 1	2075	5	140	26.8
model 1	2075	5	141	26.26
model 1	2075	5	142	25.79
model 1	2075	5	143	25.36
model 1	2075	6	162	25.19
model 1	2075	6	163	26.02
model 1	2075	6	164	26.17
model 1	2075	6	165	25.77
model 1	2075	6	166	25.06
model 1	2076	1	29	25.64
model 1	2076	1	30	27.02
model 1	2076	1	31	27
model 1	2076	2	32	26.07
model 1	2076	3	83	28.58
model 1	2076	3	84	32.64
model 1	2076	3	85	34.93
model 1	2076	3	86	36.09
model 1	2076	3	87	36.33
model 1	2076	3	88	36.33
model 1	2076	3	89	36.83
model 1	2076	3	90	38.23
model 1	2076	3	91	39.92
model 1	2076	4	92	40.84
model 1	2076	4	93	40.52
model 1	2076	4	94	39.18
model 1	2076	4	95	37.3
model 1	2076	4	96	35.33
model 1	2076	4	97	33.51
model 1	2076	4	98	31.92
model 1	2076	4	99	30.54
model 1	2076	4	100	29.36
model 1	2076	4	101	28.34
model 1	2076	4	102	27.46
model 1	2076	4	103	26.68
model 1	2076	4	104	25.98
model 1	2076	4	105	25.39
model 1	2076	5	126	28.51
model 1	2076	5	127	36.01
model 1	2076	5	128	42.84
model 1	2076	5	129	46.25
model 1	2076	5	130	49.15
model 1	2076	5	131	51.24
model 1	2076	5	132	51.77
model 1	2076	5	133	50.47
model 1	2076	5	134	48
model 1	2076	5	135	45.2
model 1	2076	5	136	42.52
model 1	2076	5	137	40.1
model 1	2076	5	138	37.98
model 1	2076	5	139	36.16
model 1	2076	5	140	34.58
model 1	2076	5	141	33.17
model 1	2076	5	142	32.08
model 1	2076	5	143	31.07
model 1	2076	5	144	30.18
model 1	2076	5	145	29.32
model 1	2076	5	146	28.51
model 1	2076	5	147	27.74
model 1	2076	5	148	27
model 1	2076	5	149	26.31
model 1	2076	5	150	25.69
model 1	2076	5	151	25.07
model 1	2076	6	158	26.01
model 1	2076	6	159	26.41
model 1	2076	6	160	26.26
model 1	2076	6	161	25.81
model 1	2076	6	162	25.13
model 1	2077	1	1	45.05
model 1	2077	1	2	45.12
model 1	2077	1	3	45.2
model 1	2077	1	4	45.65
model 1	2077	1	5	46.21
model 1	2077	1	6	46.76
model 1	2077	1	7	46.92
model 1	2077	1	8	46.55
model 1	2077	1	9	45.68
model 1	2077	1	10	44.52
model 1	2077	1	11	43.29
model 1	2077	1	12	42.09
model 1	2077	1	13	41
model 1	2077	1	14	40.64
model 1	2077	1	15	40.94
model 1	2077	1	16	41.42
model 1	2077	1	17	41.58
model 1	2077	1	18	41.34
model 1	2077	1	19	40.79
model 1	2077	1	20	40.07
model 1	2077	1	21	40.7
model 1	2077	1	22	42.69
model 1	2077	1	23	44.79
model 1	2077	1	24	45.82
model 1	2077	1	25	45.62
model 1	2077	1	26	44.67
model 1	2077	1	27	43.42
model 1	2077	1	28	42.16
model 1	2077	1	29	40.99
model 1	2077	1	30	39.97
model 1	2077	1	31	39.07
model 1	2077	2	32	38.25
model 1	2077	2	33	37.51
model 1	2077	2	34	36.86
model 1	2077	2	35	36.36
model 1	2077	2	36	35.95
model 1	2077	2	37	35.58
model 1	2077	2	38	35.23
model 1	2077	2	39	34.89
model 1	2077	2	40	34.52
model 1	2077	2	41	34.13
model 1	2077	2	42	33.8
model 1	2077	2	43	34.61
model 1	2077	2	44	37.28
model 1	2077	2	45	41.98
model 1	2077	2	46	48.42
model 1	2077	2	47	54.82
model 1	2077	2	48	59.42
model 1	2077	2	49	61.42
model 1	2077	2	50	61.19
model 1	2077	2	51	59.49
model 1	2077	2	52	57.18
model 1	2077	2	53	56.2
model 1	2077	2	54	56.75
model 1	2077	2	55	57.87
model 1	2077	2	56	58.38
model 1	2077	2	57	57.88
model 1	2077	2	58	56.53
model 1	2077	2	59	54.73
model 1	2077	3	60	52.86
model 1	2077	3	61	51.09
model 1	2077	3	62	49.69
model 1	2077	3	63	48.67
model 1	2077	3	64	47.88
model 1	2077	3	65	47.11
model 1	2077	3	66	46.26
model 1	2077	3	67	45.34
model 1	2077	3	68	44.43
model 1	2077	3	69	43.65
model 1	2077	3	70	42.98
model 1	2077	3	71	42.36
model 1	2077	3	72	41.75
model 1	2077	3	73	41.18
model 1	2077	3	74	40.74
model 1	2077	3	75	40.41
model 1	2077	3	76	40.23
model 1	2077	3	77	40.62
model 1	2077	3	78	41.39
model 1	2077	3	79	42.36
model 1	2077	3	80	43.21
model 1	2077	3	81	43.77
model 1	2077	3	82	44
model 1	2077	3	83	44.47
model 1	2077	3	84	45.48
model 1	2077	3	85	47.26
model 1	2077	3	86	50.25
model 1	2077	3	87	53.65
model 1	2077	3	88	56.49
model 1	2077	3	89	57.88
model 1	2077	3	90	57.72
model 1	2077	4	91	56.44
model 1	2077	4	92	54.66
model 1	2077	4	93	52.83
model 1	2077	4	94	51.14
model 1	2077	4	95	49.64
model 1	2077	4	96	48.31
model 1	2077	4	97	47.12
model 1	2077	4	98	46.05
model 1	2077	4	99	45.09
model 1	2077	4	100	44.25
model 1	2077	4	101	43.56
model 1	2077	4	102	43.01
model 1	2077	4	103	42.7
model 1	2077	4	104	42.51
model 1	2077	4	105	42.78
model 1	2077	4	106	43.44
model 1	2077	4	107	44.1
model 1	2077	4	108	44.4
model 1	2077	4	109	44.19
model 1	2077	4	110	43.58
model 1	2077	4	111	42.97
model 1	2077	4	112	47.33
model 1	2077	4	113	57.44
model 1	2077	4	114	69.23
model 1	2077	4	115	78.9
model 1	2077	4	116	85.53
model 1	2077	4	117	88.83
model 1	2077	4	118	88.81
model 1	2077	4	119	86.19
model 1	2077	4	120	82.03
model 1	2077	5	121	77.46
model 1	2077	5	122	73.16
model 1	2077	5	123	69.43
model 1	2077	5	124	66.24
model 1	2077	5	125	63.42
model 1	2077	5	126	60.86
model 1	2077	5	127	58.54
model 1	2077	5	128	56.43
model 1	2077	5	129	54.55
model 1	2077	5	130	52.85
model 1	2077	5	131	51.29
model 1	2077	5	132	49.88
model 1	2077	5	133	48.58
model 1	2077	5	134	47.37
model 1	2077	5	135	46.31
model 1	2077	5	136	45.33
model 1	2077	5	137	44.45
model 1	2077	5	138	43.59
model 1	2077	5	139	42.83
model 1	2077	5	140	42.1
model 1	2077	5	141	41.37
model 1	2077	5	142	40.66
model 1	2077	5	143	39.95
model 1	2077	5	144	39.32
model 1	2077	5	145	38.85
model 1	2077	5	146	38.45
model 1	2077	5	147	38.02
model 1	2077	5	148	37.55
model 1	2077	5	149	36.98
model 1	2077	5	150	36.43
model 1	2077	5	151	35.9
model 1	2077	6	152	35.39
model 1	2077	6	153	34.88
model 1	2077	6	154	34.41
model 1	2077	6	155	33.96
model 1	2077	6	156	33.49
model 1	2077	6	157	33.01
model 1	2077	6	158	32.55
model 1	2077	6	159	32.21
model 1	2077	6	160	32.09
model 1	2077	6	161	31.98
model 1	2077	6	162	31.75
model 1	2077	6	163	31.44
model 1	2077	6	164	31.3
model 1	2077	6	165	31.31
model 1	2077	6	166	31.39
model 1	2077	6	167	31.43
model 1	2077	6	168	31.39
model 1	2077	6	169	31.32
model 1	2077	6	170	31.17
model 1	2077	6	171	30.95
model 1	2077	6	172	30.63
model 1	2077	6	173	30.26
model 1	2077	6	174	29.92
model 1	2077	6	175	29.5
model 1	2077	6	176	29.07
model 1	2077	6	177	28.59
model 1	2077	6	178	28.1
model 1	2077	6	179	27.64
model 1	2077	6	180	27.21
model 1	2077	6	181	26.77
model 1	2078	1	1	28.2
model 1	2078	1	2	27.8
model 1	2078	1	3	27.4
model 1	2078	1	4	27.02
model 1	2078	1	5	26.64
model 1	2078	1	6	26.27
model 1	2078	1	7	26.24
model 1	2078	1	8	26.48
model 1	2078	1	9	26.8
model 1	2078	1	10	26.95
model 1	2078	1	11	26.85
model 1	2078	1	12	26.53
model 1	2078	1	13	26.09
model 1	2078	1	14	25.63
model 1	2078	1	15	25.21
model 1	2078	1	19	25.17
model 1	2078	1	20	25.85
model 1	2078	1	21	26.27
model 1	2078	1	22	26.33
model 1	2078	1	23	26.13
model 1	2078	1	24	25.77
model 1	2078	1	25	25.36
model 1	2078	2	54	29.11
model 1	2078	2	55	35.64
model 1	2078	2	56	42.93
model 1	2078	2	57	50.72
model 1	2078	2	58	60.19
model 1	2078	2	59	68.9
model 1	2078	3	60	74.24
model 1	2078	3	61	76.15
model 1	2078	3	62	77.56
model 1	2078	3	63	80.14
model 1	2078	3	64	83.21
model 1	2078	3	65	85.04
model 1	2078	3	66	84.62
model 1	2078	3	67	82.21
model 1	2078	3	68	79.37
model 1	2078	3	69	76.74
model 1	2078	3	70	74.46
model 1	2078	3	71	72.22
model 1	2078	3	72	69.85
model 1	2078	3	73	67.31
model 1	2078	3	74	64.69
model 1	2078	3	75	62.14
model 1	2078	3	76	59.79
model 1	2078	3	77	57.69
model 1	2078	3	78	55.8
model 1	2078	3	79	54.14
model 1	2078	3	80	52.67
model 1	2078	3	81	51.47
model 1	2078	3	82	50.54
model 1	2078	3	83	49.74
model 1	2078	3	84	48.93
model 1	2078	3	85	48.06
model 1	2078	3	86	47.14
model 1	2078	3	87	46.19
model 1	2078	3	88	45.27
model 1	2078	3	89	44.39
model 1	2078	3	90	43.57
model 1	2078	4	91	42.84
model 1	2078	4	92	42.27
model 1	2078	4	93	43.34
model 1	2078	4	94	45.39
model 1	2078	4	95	47.64
model 1	2078	4	96	49.38
model 1	2078	4	97	50.68
model 1	2078	4	98	51.43
model 1	2078	4	99	51.55
model 1	2078	4	100	51.12
model 1	2078	4	101	50.35
model 1	2078	4	102	50.09
model 1	2078	4	103	51.45
model 1	2078	4	104	56.48
model 1	2078	4	105	63.42
model 1	2078	4	106	68.97
model 1	2078	4	107	71.12
model 1	2078	4	108	70.38
model 1	2078	4	109	68.14
model 1	2078	4	110	65.53
model 1	2078	4	111	63.08
model 1	2078	4	112	61.62
model 1	2078	4	113	61.6
model 1	2078	4	114	61.91
model 1	2078	4	115	61.89
model 1	2078	4	116	61.41
model 1	2078	4	117	60.79
model 1	2078	4	118	60.22
model 1	2078	4	119	60.73
model 1	2078	4	120	61.63
model 1	2078	5	121	62.38
model 1	2078	5	122	62.49
model 1	2078	5	123	61.87
model 1	2078	5	124	60.7
model 1	2078	5	125	59.22
model 1	2078	5	126	57.68
model 1	2078	5	127	56.26
model 1	2078	5	128	54.94
model 1	2078	5	129	53.72
model 1	2078	5	130	52.59
model 1	2078	5	131	51.62
model 1	2078	5	132	50.9
model 1	2078	5	133	52.5
model 1	2078	5	134	56.13
model 1	2078	5	135	59.92
model 1	2078	5	136	61.98
model 1	2078	5	137	62.08
model 1	2078	5	138	60.95
model 1	2078	5	139	59.36
model 1	2078	5	140	57.61
model 1	2078	5	141	55.89
model 1	2078	5	142	54.31
model 1	2078	5	143	52.88
model 1	2078	5	144	51.65
model 1	2078	5	145	50.58
model 1	2078	5	146	49.53
model 1	2078	5	147	48.5
model 1	2078	5	148	47.55
model 1	2078	5	149	47.12
model 1	2078	5	150	47.15
model 1	2078	5	151	47.16
model 1	2078	6	152	52.02
model 1	2078	6	153	65.53
model 1	2078	6	154	81.76
model 1	2078	6	155	92.78
model 1	2078	6	156	95.97
model 1	2078	6	157	93.58
model 1	2078	6	158	89.21
model 1	2078	6	159	84.68
model 1	2078	6	160	80.47
model 1	2078	6	161	76.56
model 1	2078	6	162	72.94
model 1	2078	6	163	69.56
model 1	2078	6	164	66.48
model 1	2078	6	165	63.73
model 1	2078	6	166	61.27
model 1	2078	6	167	59.11
model 1	2078	6	168	57.16
model 1	2078	6	169	55.41
model 1	2078	6	170	53.92
model 1	2078	6	171	52.5
model 1	2078	6	172	51.25
model 1	2078	6	173	50.13
model 1	2078	6	174	49.13
model 1	2078	6	175	48.23
model 1	2078	6	176	47.33
model 1	2078	6	177	46.48
model 1	2078	6	178	45.6
model 1	2078	6	179	44.76
model 1	2078	6	180	43.9
model 1	2078	6	181	43.07
model 1	2079	1	27	26.29
model 1	2079	1	28	26.63
model 1	2079	1	29	26.18
model 1	2079	1	30	25.32
model 1	2079	3	64	30.4
model 1	2079	3	65	38.58
model 1	2079	3	66	45.3
model 1	2079	3	67	50.45
model 1	2079	3	68	54.71
model 1	2079	3	69	58.71
model 1	2079	3	70	63.28
model 1	2079	3	71	67.91
model 1	2079	3	72	71.28
model 1	2079	3	73	72.31
model 1	2079	3	74	70.87
model 1	2079	3	75	67.62
model 1	2079	3	76	63.54
model 1	2079	3	77	59.41
model 1	2079	3	78	55.66
model 1	2079	3	79	52.34
model 1	2079	3	80	49.69
model 1	2079	3	81	47.67
model 1	2079	3	82	46.11
model 1	2079	3	83	44.74
model 1	2079	3	84	43.43
model 1	2079	3	85	42.15
model 1	2079	3	86	40.92
model 1	2079	3	87	39.73
model 1	2079	3	88	38.57
model 1	2079	3	89	37.41
model 1	2079	3	90	36.29
model 1	2079	4	91	35.28
model 1	2079	4	92	34.37
model 1	2079	4	93	33.65
model 1	2079	4	94	33.03
model 1	2079	4	95	32.52
model 1	2079	4	96	32.07
model 1	2079	4	97	31.93
model 1	2079	4	98	32.58
model 1	2079	4	99	33.96
model 1	2079	4	100	35.47
model 1	2079	4	101	36.75
model 1	2079	4	102	37.55
model 1	2079	4	103	37.76
model 1	2079	4	104	37.47
model 1	2079	4	105	36.77
model 1	2079	4	106	35.85
model 1	2079	4	107	35.05
model 1	2079	4	108	35.57
model 1	2079	4	109	37.44
model 1	2079	4	110	39.75
model 1	2079	4	111	41.42
model 1	2079	4	112	41.99
model 1	2079	4	113	41.47
model 1	2079	4	114	40.17
model 1	2079	4	115	38.56
model 1	2079	4	116	36.98
model 1	2079	4	117	35.56
model 1	2079	4	118	34.36
model 1	2079	4	119	33.28
model 1	2079	4	120	32.29
model 1	2079	5	121	31.46
model 1	2079	5	122	30.72
model 1	2079	5	123	30.07
model 1	2079	5	124	29.52
model 1	2079	5	125	28.97
model 1	2079	5	126	28.44
model 1	2079	5	127	27.89
model 1	2079	5	128	27.32
model 1	2079	5	129	26.77
model 1	2079	5	130	26.34
model 1	2079	5	131	25.96
model 1	2079	5	132	25.66
model 1	2079	5	133	25.37
model 1	2079	5	134	25.03
model 1	2079	5	141	25.31
model 1	2079	5	142	26.35
model 1	2079	5	143	27.36
model 1	2079	5	144	29.93
model 1	2079	5	145	32.65
model 1	2079	5	146	34.65
model 1	2079	5	147	35.65
model 1	2079	5	148	35.83
model 1	2079	5	149	35.37
model 1	2079	5	150	34.59
model 1	2079	5	151	33.88
model 1	2079	6	152	33.57
model 1	2079	6	153	33.43
model 1	2079	6	154	33.36
model 1	2079	6	155	33.3
model 1	2079	6	156	33.39
model 1	2079	6	157	33.91
model 1	2079	6	158	34.75
model 1	2079	6	159	36.02
model 1	2079	6	160	37.19
model 1	2079	6	161	37.63
model 1	2079	6	162	37.33
model 1	2079	6	163	36.59
model 1	2079	6	164	35.59
model 1	2079	6	165	34.53
model 1	2079	6	166	33.5
model 1	2079	6	167	32.52
model 1	2079	6	168	31.64
model 1	2079	6	169	30.93
model 1	2079	6	170	30.28
model 1	2079	6	171	29.67
model 1	2079	6	172	29.42
model 1	2079	6	173	29.7
model 1	2079	6	174	31.17
model 1	2079	6	175	33.71
model 1	2079	6	176	36.4
model 1	2079	6	177	38.24
model 1	2079	6	178	38.88
model 1	2079	6	179	38.61
model 1	2079	6	180	37.84
model 1	2079	6	181	36.96
model 1	2080	1	1	27.27
model 1	2080	1	2	29.07
model 1	2080	1	3	29.71
model 1	2080	1	4	29.64
model 1	2080	1	5	29.28
model 1	2080	1	6	29.2
model 1	2080	1	7	29.45
model 1	2080	1	8	29.95
model 1	2080	1	9	30.49
model 1	2080	1	10	30.82
model 1	2080	1	11	30.76
model 1	2080	1	12	30.32
model 1	2080	1	13	29.6
model 1	2080	1	14	28.78
model 1	2080	1	15	27.96
model 1	2080	1	16	27.21
model 1	2080	1	17	26.53
model 1	2080	1	18	25.93
model 1	2080	1	19	25.4
model 1	2080	2	35	25.48
model 1	2080	2	36	27.14
model 1	2080	2	37	29.32
model 1	2080	2	38	31.31
model 1	2080	2	39	32.78
model 1	2080	2	40	33.6
model 1	2080	2	41	34.17
model 1	2080	2	42	34.69
model 1	2080	2	43	35.18
model 1	2080	2	44	35.52
model 1	2080	2	45	35.78
model 1	2080	2	46	36.08
model 1	2080	2	47	36.5
model 1	2080	2	48	37.11
model 1	2080	2	49	37.83
model 1	2080	2	50	38.42
model 1	2080	2	51	38.61
model 1	2080	2	52	38.32
model 1	2080	2	53	37.69
model 1	2080	2	54	36.92
model 1	2080	2	55	36.16
model 1	2080	2	56	35.52
model 1	2080	2	57	35.12
model 1	2080	2	58	36.18
model 1	2080	2	59	38.43
model 1	2080	2	60	41.19
model 1	2080	3	61	44.04
model 1	2080	3	62	46.54
model 1	2080	3	63	48.31
model 1	2080	3	64	49.07
model 1	2080	3	65	48.82
model 1	2080	3	66	47.99
model 1	2080	3	67	47.06
model 1	2080	3	68	46.27
model 1	2080	3	69	45.55
model 1	2080	3	70	44.76
model 1	2080	3	71	44.27
model 1	2080	3	72	44.41
model 1	2080	3	73	45.29
model 1	2080	3	74	46.47
model 1	2080	3	75	47.47
model 1	2080	3	76	47.98
model 1	2080	3	77	47.93
model 1	2080	3	78	47.38
model 1	2080	3	79	46.5
model 1	2080	3	80	45.71
model 1	2080	3	81	45.21
model 1	2080	3	82	44.91
model 1	2080	3	83	44.68
model 1	2080	3	84	44.41
model 1	2080	3	85	44.04
model 1	2080	3	86	43.7
model 1	2080	3	87	43.67
model 1	2080	3	88	43.93
model 1	2080	3	89	44.24
model 1	2080	3	90	44.3
model 1	2080	3	91	44.1
model 1	2080	4	92	43.89
model 1	2080	4	93	44.2
model 1	2080	4	94	45.39
model 1	2080	4	95	47.06
model 1	2080	4	96	48.44
model 1	2080	4	97	49.24
model 1	2080	4	98	49.42
model 1	2080	4	99	49.03
model 1	2080	4	100	48.18
model 1	2080	4	101	47.09
model 1	2080	4	102	46.01
model 1	2080	4	103	45.01
model 1	2080	4	104	44.18
model 1	2080	4	105	43.49
model 1	2080	4	106	43.03
model 1	2080	4	107	42.76
model 1	2080	4	108	42.49
model 1	2080	4	109	42.15
model 1	2080	4	110	41.81
model 1	2080	4	111	41.39
model 1	2080	4	112	40.86
model 1	2080	4	113	40.28
model 1	2080	4	114	39.85
model 1	2080	4	115	39.59
model 1	2080	4	116	39.37
model 1	2080	4	117	39.13
model 1	2080	4	118	38.81
model 1	2080	4	119	38.39
model 1	2080	4	120	37.89
model 1	2080	4	121	37.37
model 1	2080	5	122	36.91
model 1	2080	5	123	36.46
model 1	2080	5	124	36.06
model 1	2080	5	125	35.68
model 1	2080	5	126	35.28
model 1	2080	5	127	34.84
model 1	2080	5	128	34.43
model 1	2080	5	129	34.04
model 1	2080	5	130	33.73
model 1	2080	5	131	33.56
model 1	2080	5	132	33.35
model 1	2080	5	133	33.1
model 1	2080	5	134	33.02
model 1	2080	5	135	33.11
model 1	2080	5	136	33.4
model 1	2080	5	137	33.63
model 1	2080	5	138	33.63
model 1	2080	5	139	33.44
model 1	2080	5	140	33.04
model 1	2080	5	141	32.46
model 1	2080	5	142	31.83
model 1	2080	5	143	31.17
model 1	2080	5	144	30.55
model 1	2080	5	145	29.97
model 1	2080	5	146	29.44
model 1	2080	5	147	28.93
model 1	2080	5	148	28.45
model 1	2080	5	149	28
model 1	2080	5	150	27.64
model 1	2080	5	151	27.28
model 1	2080	5	152	26.89
model 1	2080	6	153	26.61
model 1	2080	6	154	26.39
model 1	2080	6	155	26.15
model 1	2080	6	156	25.83
model 1	2080	6	157	25.5
model 1	2080	6	158	25.12
model 1	2080	6	171	25.99
model 1	2080	6	172	30.61
model 1	2080	6	173	36.91
model 1	2080	6	174	42.57
model 1	2080	6	175	46.32
model 1	2080	6	176	47.96
model 1	2080	6	177	48.08
model 1	2080	6	178	47.24
model 1	2080	6	179	46.18
model 1	2080	6	180	45.2
model 1	2080	6	181	44.28
model 1	2080	6	182	43.4
model 1	2081	1	10	25.16
model 1	2081	1	11	26.73
model 1	2081	1	12	27.91
model 1	2081	1	13	28.42
model 1	2081	1	14	28.22
model 1	2081	1	15	27.5
model 1	2081	1	16	26.52
model 1	2081	1	17	25.49
model 1	2081	3	68	25.28
model 1	2081	3	69	25.69
model 1	2081	3	70	26.37
model 1	2081	3	71	27.22
model 1	2081	3	72	27.95
model 1	2081	3	73	29.58
model 1	2081	3	74	32.43
model 1	2081	3	75	35.69
model 1	2081	3	76	38.28
model 1	2081	3	77	39.77
model 1	2081	3	78	40.9
model 1	2081	3	79	42.39
model 1	2081	3	80	44.38
model 1	2081	3	81	46.73
model 1	2081	3	82	48.62
model 1	2081	3	83	49.54
model 1	2081	3	84	49.31
model 1	2081	3	85	48.18
model 1	2081	3	86	47.03
model 1	2081	3	87	46.3
model 1	2081	3	88	45.99
model 1	2081	3	89	45.77
model 1	2081	3	90	45.3
model 1	2081	4	91	44.46
model 1	2081	4	92	43.34
model 1	2081	4	93	42.12
model 1	2081	4	94	41.2
model 1	2081	4	95	40.7
model 1	2081	4	96	40.56
model 1	2081	4	97	41.17
model 1	2081	4	98	42
model 1	2081	4	99	43.16
model 1	2081	4	100	44.34
model 1	2081	4	101	45.09
model 1	2081	4	102	45.07
model 1	2081	4	103	44.37
model 1	2081	4	104	43.36
model 1	2081	4	105	42.32
model 1	2081	4	106	41.39
model 1	2081	4	107	40.54
model 1	2081	4	108	39.76
model 1	2081	4	109	39.05
model 1	2081	4	110	38.38
model 1	2081	4	111	37.75
model 1	2081	4	112	37.2
model 1	2081	4	113	36.71
model 1	2081	4	114	36.33
model 1	2081	4	115	36.04
model 1	2081	4	116	35.7
model 1	2081	4	117	35.29
model 1	2081	4	118	34.85
model 1	2081	4	119	34.46
model 1	2081	4	120	34.05
model 1	2081	5	121	33.66
model 1	2081	5	122	33.4
model 1	2081	5	123	33.26
model 1	2081	5	124	33.11
model 1	2081	5	125	32.84
model 1	2081	5	126	32.5
model 1	2081	5	127	32.14
model 1	2081	5	128	31.75
model 1	2081	5	129	31.41
model 1	2081	5	130	31.05
model 1	2081	5	131	30.65
model 1	2081	5	132	30.33
model 1	2081	5	133	29.98
model 1	2081	5	134	29.71
model 1	2081	5	135	29.42
model 1	2081	5	136	29.06
model 1	2081	5	137	28.76
model 1	2081	5	138	28.41
model 1	2081	5	139	28.07
model 1	2081	5	140	27.76
model 1	2081	5	141	27.48
model 1	2081	5	142	27.25
model 1	2081	5	143	27.05
model 1	2081	5	144	26.81
model 1	2081	5	145	26.53
model 1	2081	5	146	26.23
model 1	2081	5	147	25.97
model 1	2081	5	148	25.8
model 1	2081	5	149	25.69
model 1	2081	5	150	25.66
model 1	2081	5	151	25.65
model 1	2081	6	152	25.62
model 1	2081	6	153	25.41
model 1	2081	6	154	25.37
model 1	2081	6	155	25.33
model 1	2081	6	156	25.22
model 1	2081	6	165	25.12
model 1	2081	6	166	25.32
model 1	2081	6	167	25.15
model 1	2082	1	2	26.17
model 1	2082	1	3	30.07
model 1	2082	1	4	33.28
model 1	2082	1	5	36.11
model 1	2082	1	6	38.5
model 1	2082	1	7	40.05
model 1	2082	1	8	40.64
model 1	2082	1	9	41.65
model 1	2082	1	10	43.18
model 1	2082	1	11	44.45
model 1	2082	1	12	44.65
model 1	2082	1	13	43.76
model 1	2082	1	14	42.22
model 1	2082	1	15	40.46
model 1	2082	1	16	38.76
model 1	2082	1	17	37.24
model 1	2082	1	18	35.91
model 1	2082	1	19	34.75
model 1	2082	1	20	33.73
model 1	2082	1	21	32.83
model 1	2082	1	22	32.02
model 1	2082	1	23	31.39
model 1	2082	1	24	30.84
model 1	2082	1	25	30.31
model 1	2082	1	26	29.8
model 1	2082	1	27	30.16
model 1	2082	1	28	31.85
model 1	2082	1	29	34.01
model 1	2082	1	30	35.68
model 1	2082	1	31	36.48
model 1	2082	2	32	36.49
model 1	2082	2	33	36.79
model 1	2082	2	34	37.88
model 1	2082	2	35	38.9
model 1	2082	2	36	39.74
model 1	2082	2	37	40.44
model 1	2082	2	38	40.76
model 1	2082	2	39	40.5
model 1	2082	2	40	39.73
model 1	2082	2	41	38.69
model 1	2082	2	42	37.56
model 1	2082	2	43	36.51
model 1	2082	2	44	35.95
model 1	2082	2	45	36.03
model 1	2082	2	46	36.41
model 1	2082	2	47	36.58
model 1	2082	2	48	36.32
model 1	2082	2	49	35.72
model 1	2082	2	50	34.96
model 1	2082	2	51	34.16
model 1	2082	2	52	33.4
model 1	2082	2	53	32.71
model 1	2082	2	54	32.11
model 1	2082	2	55	31.63
model 1	2082	2	56	31.32
model 1	2082	2	57	31.21
model 1	2082	2	58	31.31
model 1	2082	2	59	31.92
model 1	2082	3	60	33.8
model 1	2082	3	61	37.3
model 1	2082	3	62	41.34
model 1	2082	3	63	44.64
model 1	2082	3	64	46.54
model 1	2082	3	65	49.82
model 1	2082	3	66	56.27
model 1	2082	3	67	63.89
model 1	2082	3	68	69.93
model 1	2082	3	69	72.74
model 1	2082	3	70	72.6
model 1	2082	3	71	70.58
model 1	2082	3	72	67.78
model 1	2082	3	73	64.99
model 1	2082	3	74	62.43
model 1	2082	3	75	60.14
model 1	2082	3	76	58.04
model 1	2082	3	77	56.06
model 1	2082	3	78	54.23
model 1	2082	3	79	52.57
model 1	2082	3	80	51.07
model 1	2082	3	81	49.82
model 1	2082	3	82	48.76
model 1	2082	3	83	47.81
model 1	2082	3	84	46.96
model 1	2082	3	85	46.15
model 1	2082	3	86	45.38
model 1	2082	3	87	44.72
model 1	2082	3	88	44.13
model 1	2082	3	89	43.59
model 1	2082	3	90	43.05
model 1	2082	4	91	42.48
model 1	2082	4	92	41.91
model 1	2082	4	93	41.35
model 1	2082	4	94	40.83
model 1	2082	4	95	40.38
model 1	2082	4	96	39.96
model 1	2082	4	97	39.55
model 1	2082	4	98	39.12
model 1	2082	4	99	38.7
model 1	2082	4	100	38.28
model 1	2082	4	101	37.88
model 1	2082	4	102	37.49
model 1	2082	4	103	37.16
model 1	2082	4	104	36.95
model 1	2082	4	105	36.73
model 1	2082	4	106	36.51
model 1	2082	4	107	36.22
model 1	2082	4	108	35.88
model 1	2082	4	109	35.51
model 1	2082	4	110	35.12
model 1	2082	4	111	34.72
model 1	2082	4	112	34.37
model 1	2082	4	113	34.05
model 1	2082	4	114	33.77
model 1	2082	4	115	33.46
model 1	2082	4	116	33.15
model 1	2082	4	117	32.8
model 1	2082	4	118	32.43
model 1	2082	4	119	32.06
model 1	2082	4	120	31.72
model 1	2082	5	121	31.36
model 1	2082	5	122	30.98
model 1	2082	5	123	30.61
model 1	2082	5	124	30.25
model 1	2082	5	125	29.88
model 1	2082	5	126	29.56
model 1	2082	5	127	29.26
model 1	2082	5	128	28.93
model 1	2082	5	129	28.58
model 1	2082	5	130	28.52
model 1	2082	5	131	28.66
model 1	2082	5	132	28.79
model 1	2082	5	133	28.74
model 1	2082	5	134	28.49
model 1	2082	5	135	28.15
model 1	2082	5	136	27.83
model 1	2082	5	137	27.53
model 1	2082	5	138	27.22
model 1	2082	5	139	26.89
model 1	2082	5	140	26.56
model 1	2082	5	141	26.21
model 1	2082	5	142	25.85
model 1	2082	5	143	25.5
model 1	2082	5	144	25.22
model 1	2082	5	147	25.13
model 1	2082	5	148	25.24
model 1	2082	5	149	25.66
model 1	2082	5	150	26.23
model 1	2082	5	151	26.74
model 1	2082	6	152	27.44
model 1	2082	6	153	28.49
model 1	2082	6	154	29.59
model 1	2082	6	155	30.39
model 1	2082	6	156	30.76
model 1	2082	6	157	30.74
model 1	2082	6	158	30.94
model 1	2082	6	159	31.82
model 1	2082	6	160	32.81
model 1	2082	6	161	33.48
model 1	2082	6	162	33.64
model 1	2082	6	163	33.3
model 1	2082	6	164	32.68
model 1	2082	6	165	31.9
model 1	2082	6	166	31.13
model 1	2082	6	167	30.4
model 1	2082	6	168	29.69
model 1	2082	6	169	29
model 1	2082	6	170	28.36
model 1	2082	6	171	27.74
model 1	2082	6	172	27.15
model 1	2082	6	173	26.59
model 1	2082	6	174	26.09
model 1	2082	6	175	25.58
model 1	2082	6	176	25.09
model 1	2083	2	47	26.83
model 1	2083	2	48	28.16
model 1	2083	2	49	28.65
model 1	2083	2	50	28.64
model 1	2083	2	51	28.72
model 1	2083	2	52	29.36
model 1	2083	2	53	30.56
model 1	2083	2	54	31.91
model 1	2083	2	55	33.06
model 1	2083	2	56	33.85
model 1	2083	2	57	34.11
model 1	2083	2	58	33.81
model 1	2083	2	59	33.02
model 1	2083	3	60	31.94
model 1	2083	3	61	30.9
model 1	2083	3	62	30.16
model 1	2083	3	63	29.65
model 1	2083	3	64	29.21
model 1	2083	3	65	28.69
model 1	2083	3	66	28.07
model 1	2083	3	67	27.68
model 1	2083	3	68	27.6
model 1	2083	3	69	27.65
model 1	2083	3	70	27.65
model 1	2083	3	71	27.47
model 1	2083	3	72	27.1
model 1	2083	3	73	26.6
model 1	2083	3	74	26.05
model 1	2083	3	75	25.55
model 1	2083	3	76	25.12
model 1	2083	3	88	25.26
model 1	2083	3	89	27.1
model 1	2083	3	90	30.9
model 1	2083	4	91	35.5
model 1	2083	4	92	39.32
model 1	2083	4	93	41.6
model 1	2083	4	94	42.18
model 1	2083	4	95	42.72
model 1	2083	4	96	43.79
model 1	2083	4	97	45.11
model 1	2083	4	98	45.89
model 1	2083	4	99	45.74
model 1	2083	4	100	44.81
model 1	2083	4	101	44.03
model 1	2083	4	102	43.88
model 1	2083	4	103	44.19
model 1	2083	4	104	44.39
model 1	2083	4	105	44.01
model 1	2083	4	106	42.9
model 1	2083	4	107	41.28
model 1	2083	4	108	39.53
model 1	2083	4	109	38.05
model 1	2083	4	110	37.26
model 1	2083	4	111	36.82
model 1	2083	4	112	36.42
model 1	2083	4	113	37.39
model 1	2083	4	114	39.47
model 1	2083	4	115	42.45
model 1	2083	4	116	45.39
model 1	2083	4	117	47.66
model 1	2083	4	118	48.78
model 1	2083	4	119	48.57
model 1	2083	4	120	47.42
model 1	2083	5	121	45.7
model 1	2083	5	122	44.25
model 1	2083	5	123	44.47
model 1	2083	5	124	45.29
model 1	2083	5	125	45.82
model 1	2083	5	126	45.75
model 1	2083	5	127	47.47
model 1	2083	5	128	50.24
model 1	2083	5	129	52.88
model 1	2083	5	130	54.13
model 1	2083	5	131	53.84
model 1	2083	5	132	52.88
model 1	2083	5	133	51.59
model 1	2083	5	134	50.32
model 1	2083	5	135	49.17
model 1	2083	5	136	48.1
model 1	2083	5	137	47.17
model 1	2083	5	138	46.22
model 1	2083	5	139	45.08
model 1	2083	5	140	43.76
model 1	2083	5	141	42.38
model 1	2083	5	142	41.05
model 1	2083	5	143	39.84
model 1	2083	5	144	38.77
model 1	2083	5	145	38.52
model 1	2083	5	146	42.36
model 1	2083	5	147	50.17
model 1	2083	5	148	57.93
model 1	2083	5	149	62.05
model 1	2083	5	150	62.34
model 1	2083	5	151	60.28
model 1	2083	6	152	57.7
model 1	2083	6	153	56.64
model 1	2083	6	154	57.73
model 1	2083	6	155	59.5
model 1	2083	6	156	60.46
model 1	2083	6	157	60.58
model 1	2083	6	158	62.76
model 1	2083	6	159	67.82
model 1	2083	6	160	75.45
model 1	2083	6	161	82.9
model 1	2083	6	162	89.62
model 1	2083	6	163	95.21
model 1	2083	6	164	102
model 1	2083	6	165	109.8
model 1	2083	6	166	116.5
model 1	2083	6	167	120.1
model 1	2083	6	168	120.2
model 1	2083	6	169	117.7
model 1	2083	6	170	113.6
model 1	2083	6	171	108.9
model 1	2083	6	172	104
model 1	2083	6	173	99.59
model 1	2083	6	174	96.21
model 1	2083	6	175	93.97
model 1	2083	6	176	92.33
model 1	2083	6	177	90.67
model 1	2083	6	178	88.63
model 1	2083	6	179	86.19
model 1	2083	6	180	83.49
model 1	2083	6	181	80.79
model 1	2084	1	14	25.05
model 1	2084	1	15	25.51
model 1	2084	1	16	25.89
model 1	2084	1	17	26.1
model 1	2084	1	18	26.11
model 1	2084	1	19	25.94
model 1	2084	1	20	25.64
model 1	2084	1	21	25.29
model 1	2084	1	28	25.45
model 1	2084	1	29	26.44
model 1	2084	1	30	27.49
model 1	2084	1	31	28.34
model 1	2084	2	32	28.85
model 1	2084	2	33	29.01
model 1	2084	2	34	29.16
model 1	2084	2	35	29.45
model 1	2084	2	36	29.89
model 1	2084	2	37	30.25
model 1	2084	2	38	30.35
model 1	2084	2	39	30.33
model 1	2084	2	40	30.33
model 1	2084	2	41	30.45
model 1	2084	2	42	30.56
model 1	2084	2	43	30.57
model 1	2084	2	44	30.46
model 1	2084	2	45	30.28
model 1	2084	2	46	30.42
model 1	2084	2	47	31.09
model 1	2084	2	48	32.25
model 1	2084	2	49	33.81
model 1	2084	2	50	35.6
model 1	2084	2	51	37.44
model 1	2084	2	52	39.37
model 1	2084	2	53	41.12
model 1	2084	2	54	42.38
model 1	2084	2	55	43.21
model 1	2084	2	56	43.83
model 1	2084	2	57	44.27
model 1	2084	2	58	44.42
model 1	2084	2	59	44.16
model 1	2084	2	60	43.55
model 1	2084	3	61	42.71
model 1	2084	3	62	41.78
model 1	2084	3	63	40.9
model 1	2084	3	64	40.12
model 1	2084	3	65	39.44
model 1	2084	3	66	38.9
model 1	2084	3	67	38.51
model 1	2084	3	68	38.23
model 1	2084	3	69	38.01
model 1	2084	3	70	37.83
model 1	2084	3	71	37.68
model 1	2084	3	72	37.5
model 1	2084	3	73	37.31
model 1	2084	3	74	37.08
model 1	2084	3	75	36.92
model 1	2084	3	76	36.86
model 1	2084	3	77	36.85
model 1	2084	3	78	36.85
model 1	2084	3	79	36.8
model 1	2084	3	80	36.65
model 1	2084	3	81	36.43
model 1	2084	3	82	36.19
model 1	2084	3	83	35.92
model 1	2084	3	84	35.65
model 1	2084	3	85	35.38
model 1	2084	3	86	35.11
model 1	2084	3	87	34.86
model 1	2084	3	88	34.6
model 1	2084	3	89	34.31
model 1	2084	3	90	34
model 1	2084	3	91	33.75
model 1	2084	4	92	33.47
model 1	2084	4	93	33.32
model 1	2084	4	94	33.28
model 1	2084	4	95	33.28
model 1	2084	4	96	33.22
model 1	2084	4	97	33.1
model 1	2084	4	98	32.9
model 1	2084	4	99	32.71
model 1	2084	4	100	32.49
model 1	2084	4	101	32.3
model 1	2084	4	102	32.11
model 1	2084	4	103	31.99
model 1	2084	4	104	31.99
model 1	2084	4	105	31.98
model 1	2084	4	106	31.89
model 1	2084	4	107	31.73
model 1	2084	4	108	31.49
model 1	2084	4	109	31.27
model 1	2084	4	110	31.1
model 1	2084	4	111	31
model 1	2084	4	112	31.3
model 1	2084	4	113	32
model 1	2084	4	114	32.81
model 1	2084	4	115	33.44
model 1	2084	4	116	33.78
model 1	2084	4	117	33.78
model 1	2084	4	118	33.52
model 1	2084	4	119	33.22
model 1	2084	4	120	32.98
model 1	2084	4	121	32.66
model 1	2084	5	122	32.29
model 1	2084	5	123	31.9
model 1	2084	5	124	31.47
model 1	2084	5	125	31.14
model 1	2084	5	126	30.81
model 1	2084	5	127	30.51
model 1	2084	5	128	30.24
model 1	2084	5	129	29.96
model 1	2084	5	130	29.72
model 1	2084	5	131	29.5
model 1	2084	5	132	29.44
model 1	2084	5	133	29.35
model 1	2084	5	134	29.16
model 1	2084	5	135	28.87
model 1	2084	5	136	28.6
model 1	2084	5	137	28.28
model 1	2084	5	138	27.93
model 1	2084	5	139	27.72
model 1	2084	5	140	28.6
model 1	2084	5	141	30.6
model 1	2084	5	142	33.02
model 1	2084	5	143	35.52
model 1	2084	5	144	37.48
model 1	2084	5	145	38.72
model 1	2084	5	146	39.33
model 1	2084	5	147	39.24
model 1	2084	5	148	38.74
model 1	2084	5	149	37.97
model 1	2084	5	150	37.23
model 1	2084	5	151	36.56
model 1	2084	5	152	35.92
model 1	2084	6	153	35.35
model 1	2084	6	154	34.76
model 1	2084	6	155	34.17
model 1	2084	6	156	33.58
model 1	2084	6	157	33.02
model 1	2084	6	158	32.49
model 1	2084	6	159	32.01
model 1	2084	6	160	31.54
model 1	2084	6	161	31.15
model 1	2084	6	162	30.83
model 1	2084	6	163	30.62
model 1	2084	6	164	30.47
model 1	2084	6	165	30.36
model 1	2084	6	166	30.18
model 1	2084	6	167	29.9
model 1	2084	6	168	29.96
model 1	2084	6	169	31.76
model 1	2084	6	170	35.75
model 1	2084	6	171	40.54
model 1	2084	6	172	43.73
model 1	2084	6	173	44.45
model 1	2084	6	174	43.51
model 1	2084	6	175	41.88
model 1	2084	6	176	40.1
model 1	2084	6	177	38.42
model 1	2084	6	178	36.92
model 1	2084	6	179	35.6
model 1	2084	6	180	34.43
model 1	2084	6	181	33.4
model 1	2084	6	182	32.45
model 1	2085	1	1	45.54
model 1	2085	1	2	44.82
model 1	2085	1	3	43.81
model 1	2085	1	4	42.7
model 1	2085	1	5	41.61
model 1	2085	1	6	40.62
model 1	2085	1	7	39.71
model 1	2085	1	8	38.9
model 1	2085	1	9	38.18
model 1	2085	1	10	37.52
model 1	2085	1	11	36.93
model 1	2085	1	12	36.49
model 1	2085	1	13	36.19
model 1	2085	1	14	36.2
model 1	2085	1	15	36.68
model 1	2085	1	16	37.54
model 1	2085	1	17	38.49
model 1	2085	1	18	39.23
model 1	2085	1	19	39.58
model 1	2085	1	20	39.53
model 1	2085	1	21	39.25
model 1	2085	1	22	38.98
model 1	2085	1	23	38.86
model 1	2085	1	24	38.93
model 1	2085	1	25	39.01
model 1	2085	1	26	38.95
model 1	2085	1	27	38.73
model 1	2085	1	28	38.4
model 1	2085	1	29	38.01
model 1	2085	1	30	37.6
model 1	2085	1	31	37.16
model 1	2085	2	32	36.71
model 1	2085	2	33	36.26
model 1	2085	2	34	35.82
model 1	2085	2	35	35.43
model 1	2085	2	36	35.08
model 1	2085	2	37	35.1
model 1	2085	2	38	35.43
model 1	2085	2	39	35.76
model 1	2085	2	40	35.81
model 1	2085	2	41	35.61
model 1	2085	2	42	35.3
model 1	2085	2	43	34.97
model 1	2085	2	44	34.64
model 1	2085	2	45	34.37
model 1	2085	2	46	34.46
model 1	2085	2	47	34.56
model 1	2085	2	48	34.59
model 1	2085	2	49	34.95
model 1	2085	2	50	35.92
model 1	2085	2	51	38.07
model 1	2085	2	52	41.51
model 1	2085	2	53	45.71
model 1	2085	2	54	49.5
model 1	2085	2	55	51.91
model 1	2085	2	56	52.74
model 1	2085	2	57	52.35
model 1	2085	2	58	51.33
model 1	2085	2	59	50.52
model 1	2085	3	60	50.81
model 1	2085	3	61	52.35
model 1	2085	3	62	54.4
model 1	2085	3	63	56
model 1	2085	3	64	56.59
model 1	2085	3	65	56.11
model 1	2085	3	66	54.81
model 1	2085	3	67	53.14
model 1	2085	3	68	51.43
model 1	2085	3	69	49.85
model 1	2085	3	70	48.44
model 1	2085	3	71	47.19
model 1	2085	3	72	46.06
model 1	2085	3	73	45.06
model 1	2085	3	74	44.16
model 1	2085	3	75	43.36
model 1	2085	3	76	42.64
model 1	2085	3	77	42.06
model 1	2085	3	78	41.69
model 1	2085	3	79	41.96
model 1	2085	3	80	42.92
model 1	2085	3	81	44.07
model 1	2085	3	82	44.82
model 1	2085	3	83	45.48
model 1	2085	3	84	46.21
model 1	2085	3	85	46.87
model 1	2085	3	86	47.13
model 1	2085	3	87	46.81
model 1	2085	3	88	45.97
model 1	2085	3	89	44.86
model 1	2085	3	90	43.73
model 1	2085	4	91	42.66
model 1	2085	4	92	41.71
model 1	2085	4	93	40.87
model 1	2085	4	94	40.14
model 1	2085	4	95	39.49
model 1	2085	4	96	38.88
model 1	2085	4	97	38.31
model 1	2085	4	98	37.78
model 1	2085	4	99	37.28
model 1	2085	4	100	36.79
model 1	2085	4	101	36.29
model 1	2085	4	102	35.82
model 1	2085	4	103	35.41
model 1	2085	4	104	35.38
model 1	2085	4	105	36.4
model 1	2085	4	106	40.13
model 1	2085	4	107	46.31
model 1	2085	4	108	52.82
model 1	2085	4	109	57.21
model 1	2085	4	110	58.66
model 1	2085	4	111	57.92
model 1	2085	4	112	56.1
model 1	2085	4	113	54.04
model 1	2085	4	114	52.02
model 1	2085	4	115	50.14
model 1	2085	4	116	48.37
model 1	2085	4	117	46.74
model 1	2085	4	118	45.32
model 1	2085	4	119	44.06
model 1	2085	4	120	42.96
model 1	2085	5	121	42.01
model 1	2085	5	122	41.14
model 1	2085	5	123	40.31
model 1	2085	5	124	39.51
model 1	2085	5	125	38.77
model 1	2085	5	126	38.06
model 1	2085	5	127	37.36
model 1	2085	5	128	36.73
model 1	2085	5	129	36.12
model 1	2085	5	130	35.51
model 1	2085	5	131	34.92
model 1	2085	5	132	34.35
model 1	2085	5	133	33.83
model 1	2085	5	134	33.31
model 1	2085	5	135	32.79
model 1	2085	5	136	32.27
model 1	2085	5	137	31.74
model 1	2085	5	138	31.25
model 1	2085	5	139	30.8
model 1	2085	5	140	30.34
model 1	2085	5	141	29.87
model 1	2085	5	142	29.42
model 1	2085	5	143	28.98
model 1	2085	5	144	28.55
model 1	2085	5	145	28.14
model 1	2085	5	146	27.72
model 1	2085	5	147	27.31
model 1	2085	5	148	26.88
model 1	2085	5	149	26.51
model 1	2085	5	150	26.26
model 1	2085	5	151	26.09
model 1	2085	6	152	26
model 1	2085	6	153	25.91
model 1	2085	6	154	25.7
model 1	2085	6	155	25.48
model 1	2085	6	156	25.2
model 1	2086	1	1	37.34
model 1	2086	1	2	37.08
model 1	2086	1	3	37
model 1	2086	1	4	37.08
model 1	2086	1	5	37.3
model 1	2086	1	6	37.59
model 1	2086	1	7	37.79
model 1	2086	1	8	37.79
model 1	2086	1	9	37.58
model 1	2086	1	10	37.2
model 1	2086	1	11	36.75
model 1	2086	1	12	36.29
model 1	2086	1	13	35.85
model 1	2086	1	14	35.45
model 1	2086	1	15	35.08
model 1	2086	1	16	34.75
model 1	2086	1	17	34.44
model 1	2086	1	18	34.16
model 1	2086	1	19	33.9
model 1	2086	1	20	33.66
model 1	2086	1	21	33.44
model 1	2086	1	22	33.24
model 1	2086	1	23	33.03
model 1	2086	1	24	32.84
model 1	2086	1	25	32.74
model 1	2086	1	26	32.87
model 1	2086	1	27	33.28
model 1	2086	1	28	33.82
model 1	2086	1	29	34.26
model 1	2086	1	30	34.44
model 1	2086	1	31	34.37
model 1	2086	2	32	34.13
model 1	2086	2	33	33.82
model 1	2086	2	34	33.5
model 1	2086	2	35	33.18
model 1	2086	2	36	32.88
model 1	2086	2	37	32.59
model 1	2086	2	38	32.31
model 1	2086	2	39	32.04
model 1	2086	2	40	31.78
model 1	2086	2	41	31.53
model 1	2086	2	42	31.28
model 1	2086	2	43	31.03
model 1	2086	2	44	30.79
model 1	2086	2	45	30.55
model 1	2086	2	46	30.32
model 1	2086	2	47	30.09
model 1	2086	2	48	29.86
model 1	2086	2	49	29.64
model 1	2086	2	50	29.44
model 1	2086	2	51	29.24
model 1	2086	2	52	29.05
model 1	2086	2	53	28.86
model 1	2086	2	54	29.11
model 1	2086	2	55	30.24
model 1	2086	2	56	31.85
model 1	2086	2	57	33.58
model 1	2086	2	58	35.21
model 1	2086	2	59	36.49
model 1	2086	3	60	37.23
model 1	2086	3	61	37.57
model 1	2086	3	62	37.83
model 1	2086	3	63	38.19
model 1	2086	3	64	38.85
model 1	2086	3	65	39.66
model 1	2086	3	66	40.39
model 1	2086	3	67	40.47
model 1	2086	3	68	40.12
model 1	2086	3	69	40.08
model 1	2086	3	70	40.85
model 1	2086	3	71	42.51
model 1	2086	3	72	44.8
model 1	2086	3	73	47.08
model 1	2086	3	74	48.81
model 1	2086	3	75	49.64
model 1	2086	3	76	49.77
model 1	2086	3	77	49.55
model 1	2086	3	78	49.29
model 1	2086	3	79	49.09
model 1	2086	3	80	48.81
model 1	2086	3	81	48.27
model 1	2086	3	82	47.47
model 1	2086	3	83	46.54
model 1	2086	3	84	45.57
model 1	2086	3	85	44.66
model 1	2086	3	86	43.85
model 1	2086	3	87	43.14
model 1	2086	3	88	42.52
model 1	2086	3	89	41.97
model 1	2086	3	90	41.68
model 1	2086	4	91	41.78
model 1	2086	4	92	42.09
model 1	2086	4	93	42.35
model 1	2086	4	94	42.41
model 1	2086	4	95	42.41
model 1	2086	4	96	42.44
model 1	2086	4	97	42.45
model 1	2086	4	98	42.37
model 1	2086	4	99	42.13
model 1	2086	4	100	41.73
model 1	2086	4	101	41.23
model 1	2086	4	102	40.75
model 1	2086	4	103	40.27
model 1	2086	4	104	39.82
model 1	2086	4	105	39.55
model 1	2086	4	106	39.42
model 1	2086	4	107	39.3
model 1	2086	4	108	39.1
model 1	2086	4	109	38.73
model 1	2086	4	110	38.23
model 1	2086	4	111	37.71
model 1	2086	4	112	37.25
model 1	2086	4	113	36.79
model 1	2086	4	114	36.34
model 1	2086	4	115	35.93
model 1	2086	4	116	35.48
model 1	2086	4	117	35.04
model 1	2086	4	118	34.74
model 1	2086	4	119	34.46
model 1	2086	4	120	34.22
model 1	2086	5	121	33.97
model 1	2086	5	122	33.69
model 1	2086	5	123	33.43
model 1	2086	5	124	33.16
model 1	2086	5	125	32.85
model 1	2086	5	126	32.46
model 1	2086	5	127	32.24
model 1	2086	5	128	32.03
model 1	2086	5	129	31.81
model 1	2086	5	130	31.58
model 1	2086	5	131	31.29
model 1	2086	5	132	31.08
model 1	2086	5	133	30.89
model 1	2086	5	134	30.59
model 1	2086	5	135	30.29
model 1	2086	5	136	30.02
model 1	2086	5	137	29.8
model 1	2086	5	138	29.54
model 1	2086	5	139	29.24
model 1	2086	5	140	28.81
model 1	2086	5	141	28.38
model 1	2086	5	142	28.02
model 1	2086	5	143	27.66
model 1	2086	5	144	27.33
model 1	2086	5	145	27.12
model 1	2086	5	146	26.88
model 1	2086	5	147	26.57
model 1	2086	5	148	26.2
model 1	2086	5	149	25.87
model 1	2086	5	150	25.59
model 1	2086	5	151	25.32
model 1	2086	6	152	25.02
model 1	2086	6	163	28.64
model 1	2086	6	164	34.75
model 1	2086	6	165	41.07
model 1	2086	6	166	45.57
model 1	2086	6	167	47.97
model 1	2086	6	168	49.26
model 1	2086	6	169	49.82
model 1	2086	6	170	49.3
model 1	2086	6	171	47.61
model 1	2086	6	172	45.29
model 1	2086	6	173	42.94
model 1	2086	6	174	40.83
model 1	2086	6	175	39.12
model 1	2086	6	176	38.06
model 1	2086	6	177	37.72
model 1	2086	6	178	37.46
model 1	2086	6	179	36.95
model 1	2086	6	180	36.24
model 1	2086	6	181	35.43
model 1	2087	2	50	26.79
model 1	2087	2	51	29.81
model 1	2087	2	52	32.02
model 1	2087	2	53	33.18
model 1	2087	2	54	33.46
model 1	2087	2	55	33.29
model 1	2087	2	56	33.23
model 1	2087	2	57	36.07
model 1	2087	2	58	42.42
model 1	2087	2	59	51.12
model 1	2087	3	60	64.2
model 1	2087	3	61	85.5
model 1	2087	3	62	111.2
model 1	2087	3	63	132.5
model 1	2087	3	64	144.2
model 1	2087	3	65	147.4
model 1	2087	3	66	144.3
model 1	2087	3	67	137.8
model 1	2087	3	68	130.1
model 1	2087	3	69	122.8
model 1	2087	3	70	116.5
model 1	2087	3	71	110.9
model 1	2087	3	72	105.9
model 1	2087	3	73	101.5
model 1	2087	3	74	97.43
model 1	2087	3	75	93.73
model 1	2087	3	76	90.31
model 1	2087	3	77	87.06
model 1	2087	3	78	83.95
model 1	2087	3	79	81.03
model 1	2087	3	80	78.54
model 1	2087	3	81	76.82
model 1	2087	3	82	75.76
model 1	2087	3	83	74.99
model 1	2087	3	84	74.09
model 1	2087	3	85	72.82
model 1	2087	3	86	71.12
model 1	2087	3	87	69.19
model 1	2087	3	88	67.22
model 1	2087	3	89	65.4
model 1	2087	3	90	63.74
model 1	2087	4	91	62.18
model 1	2087	4	92	60.73
model 1	2087	4	93	59.34
model 1	2087	4	94	58.04
model 1	2087	4	95	56.81
model 1	2087	4	96	55.67
model 1	2087	4	97	54.65
model 1	2087	4	98	53.68
model 1	2087	4	99	52.78
model 1	2087	4	100	51.9
model 1	2087	4	101	51.04
model 1	2087	4	102	50.53
model 1	2087	4	103	51
model 1	2087	4	104	53.18
model 1	2087	4	105	56.41
model 1	2087	4	106	59.35
model 1	2087	4	107	60.95
model 1	2087	4	108	61.05
model 1	2087	4	109	60.06
model 1	2087	4	110	58.51
model 1	2087	4	111	57.27
model 1	2087	4	112	57.41
model 1	2087	4	113	58.86
model 1	2087	4	114	60.6
model 1	2087	4	115	61.59
model 1	2087	4	116	61.47
model 1	2087	4	117	60.41
model 1	2087	4	118	58.9
model 1	2087	4	119	57.37
model 1	2087	4	120	56.07
model 1	2087	5	121	54.98
model 1	2087	5	122	54.01
model 1	2087	5	123	53.06
model 1	2087	5	124	52.12
model 1	2087	5	125	51.24
model 1	2087	5	126	50.43
model 1	2087	5	127	49.76
model 1	2087	5	128	49.18
model 1	2087	5	129	48.64
model 1	2087	5	130	48.17
model 1	2087	5	131	47.65
model 1	2087	5	132	47.03
model 1	2087	5	133	46.42
model 1	2087	5	134	45.89
model 1	2087	5	135	45.43
model 1	2087	5	136	45.1
model 1	2087	5	137	49.28
model 1	2087	5	138	55.1
model 1	2087	5	139	62.79
model 1	2087	5	140	70.02
model 1	2087	5	141	74.63
model 1	2087	5	142	76.19
model 1	2087	5	143	75.79
model 1	2087	5	144	75.96
model 1	2087	5	145	76.75
model 1	2087	5	146	77.85
model 1	2087	5	147	78.54
model 1	2087	5	148	78.28
model 1	2087	5	149	76.94
model 1	2087	5	150	74.85
model 1	2087	5	151	72.54
model 1	2087	6	152	70.31
model 1	2087	6	153	68.19
model 1	2087	6	154	66.2
model 1	2087	6	155	64.37
model 1	2087	6	156	62.64
model 1	2087	6	157	61.13
model 1	2087	6	158	59.87
model 1	2087	6	159	58.73
model 1	2087	6	160	57.57
model 1	2087	6	161	56.59
model 1	2087	6	162	55.77
model 1	2087	6	163	55.06
model 1	2087	6	164	54.26
model 1	2087	6	165	53.31
model 1	2087	6	166	52.34
model 1	2087	6	167	51.53
model 1	2087	6	168	50.87
model 1	2087	6	169	50.3
model 1	2087	6	170	49.79
model 1	2087	6	171	49.38
model 1	2087	6	172	48.92
model 1	2087	6	173	48.33
model 1	2087	6	174	47.56
model 1	2087	6	175	46.62
model 1	2087	6	176	45.65
model 1	2087	6	177	44.74
model 1	2087	6	178	43.95
model 1	2087	6	179	43.21
model 1	2087	6	180	42.44
model 1	2087	6	181	41.66
model 1	2088	1	7	25.3
model 1	2088	1	8	26.16
model 1	2088	1	9	26.91
model 1	2088	1	10	27.61
model 1	2088	1	11	28.04
model 1	2088	1	12	28.09
model 1	2088	1	13	27.84
model 1	2088	1	14	27.43
model 1	2088	1	15	26.96
model 1	2088	1	16	26.48
model 1	2088	1	17	26
model 1	2088	1	18	25.56
model 1	2088	1	19	25.18
model 1	2088	1	26	27.26
model 1	2088	1	27	32.9
model 1	2088	1	28	40.34
model 1	2088	1	29	46.73
model 1	2088	1	30	50.41
model 1	2088	1	31	51.3
model 1	2088	2	32	50.19
model 1	2088	2	33	48.08
model 1	2088	2	34	45.7
model 1	2088	2	35	43.46
model 1	2088	2	36	41.47
model 1	2088	2	37	39.78
model 1	2088	2	38	38.37
model 1	2088	2	39	37.29
model 1	2088	2	40	36.5
model 1	2088	2	41	35.89
model 1	2088	2	42	35.37
model 1	2088	2	43	35.36
model 1	2088	2	44	35.94
model 1	2088	2	45	36.81
model 1	2088	2	46	37.48
model 1	2088	2	47	37.65
model 1	2088	2	48	37.35
model 1	2088	2	49	37.6
model 1	2088	2	50	39.08
model 1	2088	2	51	41.33
model 1	2088	2	52	43.18
model 1	2088	2	53	43.9
model 1	2088	2	54	43.49
model 1	2088	2	55	42.34
model 1	2088	2	56	40.89
model 1	2088	2	57	39.44
model 1	2088	2	58	38.14
model 1	2088	2	59	37.06
model 1	2088	2	60	36.22
model 1	2088	3	61	35.55
model 1	2088	3	62	35
model 1	2088	3	63	34.52
model 1	2088	3	64	34.23
model 1	2088	3	65	33.94
model 1	2088	3	66	34.53
model 1	2088	3	67	36.24
model 1	2088	3	68	38.92
model 1	2088	3	69	41.7
model 1	2088	3	70	43.84
model 1	2088	3	71	44.97
model 1	2088	3	72	45.16
model 1	2088	3	73	44.66
model 1	2088	3	74	43.88
model 1	2088	3	75	43.07
model 1	2088	3	76	43.26
model 1	2088	3	77	44.3
model 1	2088	3	78	45.79
model 1	2088	3	79	47.05
model 1	2088	3	80	47.76
model 1	2088	3	81	47.81
model 1	2088	3	82	47.25
model 1	2088	3	83	46.24
model 1	2088	3	84	45.02
model 1	2088	3	85	43.76
model 1	2088	3	86	42.73
model 1	2088	3	87	41.98
model 1	2088	3	88	41.48
model 1	2088	3	89	43.94
model 1	2088	3	90	48.84
model 1	2088	3	91	54.18
model 1	2088	4	92	57.83
model 1	2088	4	93	59.04
model 1	2088	4	94	59.05
model 1	2088	4	95	58.76
model 1	2088	4	96	58.42
model 1	2088	4	97	57.76
model 1	2088	4	98	57.16
model 1	2088	4	99	56.9
model 1	2088	4	100	59.15
model 1	2088	4	101	63.3
model 1	2088	4	102	67.05
model 1	2088	4	103	68.4
model 1	2088	4	104	67.39
[truncated: 27,923 more rows]

## Sheet: WinterDischarge_rcp85NF
Climatic model	Year	Month	Day number	Discharge (m3/s)
model 1	2024	2	40	27.62
model 1	2024	2	41	31.69
model 1	2024	2	42	36.52
model 1	2024	2	43	43.29
model 1	2024	2	44	51.03
model 1	2024	2	45	57.01
model 1	2024	2	46	59.81
model 1	2024	2	47	59.62
model 1	2024	2	48	59.26
model 1	2024	2	49	60.85
model 1	2024	2	50	63.81
model 1	2024	2	51	66.47
model 1	2024	2	52	67.47
model 1	2024	2	53	66.82
model 1	2024	2	54	65.22
model 1	2024	2	55	63.3
model 1	2024	2	56	61.28
model 1	2024	2	57	60.33
model 1	2024	2	58	61.37
model 1	2024	2	59	63.92
model 1	2024	2	60	66.84
model 1	2024	3	61	68.67
model 1	2024	3	62	68.9
model 1	2024	3	63	67.72
model 1	2024	3	64	65.72
model 1	2024	3	65	63.44
model 1	2024	3	66	61.22
model 1	2024	3	67	59.2
model 1	2024	3	68	57.63
model 1	2024	3	69	56.39
model 1	2024	3	70	55.26
model 1	2024	3	71	54.12
model 1	2024	3	72	52.97
model 1	2024	3	73	51.86
model 1	2024	3	74	50.82
model 1	2024	3	75	49.86
model 1	2024	3	76	48.98
model 1	2024	3	77	48.38
model 1	2024	3	78	47.98
model 1	2024	3	79	47.89
model 1	2024	3	80	48.01
model 1	2024	3	81	48.11
model 1	2024	3	82	47.99
model 1	2024	3	83	47.61
model 1	2024	3	84	47.02
model 1	2024	3	85	46.53
model 1	2024	3	86	46.1
model 1	2024	3	87	45.69
model 1	2024	3	88	45.33
model 1	2024	3	89	45.25
model 1	2024	3	90	45.47
model 1	2024	3	91	46.31
model 1	2024	4	92	47.5
model 1	2024	4	93	48.57
model 1	2024	4	94	49.12
model 1	2024	4	95	49.03
model 1	2024	4	96	48.41
model 1	2024	4	97	47.59
model 1	2024	4	98	46.77
model 1	2024	4	99	46
model 1	2024	4	100	45.38
model 1	2024	4	101	44.85
model 1	2024	4	102	44.37
model 1	2024	4	103	43.92
model 1	2024	4	104	43.47
model 1	2024	4	105	43
model 1	2024	4	106	42.51
model 1	2024	4	107	42.02
model 1	2024	4	108	41.54
model 1	2024	4	109	41.07
model 1	2024	4	110	40.64
model 1	2024	4	111	40.23
model 1	2024	4	112	39.84
model 1	2024	4	113	39.67
model 1	2024	4	114	39.61
model 1	2024	4	115	39.86
model 1	2024	4	116	40.06
model 1	2024	4	117	40.05
model 1	2024	4	118	39.78
model 1	2024	4	119	40.49
model 1	2024	4	120	42.01
model 1	2024	4	121	43.29
model 1	2024	5	122	43.88
model 1	2024	5	123	43.81
model 1	2024	5	124	43.39
model 1	2024	5	125	42.86
model 1	2024	5	126	42.32
model 1	2024	5	127	43.22
model 1	2024	5	128	45.24
model 1	2024	5	129	47.2
model 1	2024	5	130	48.13
model 1	2024	5	131	48.05
model 1	2024	5	132	47.32
model 1	2024	5	133	46.3
model 1	2024	5	134	45.3
model 1	2024	5	135	44.33
model 1	2024	5	136	43.45
model 1	2024	5	137	42.65
model 1	2024	5	138	41.91
model 1	2024	5	139	41.23
model 1	2024	5	140	40.57
model 1	2024	5	141	39.95
model 1	2024	5	142	39.35
model 1	2024	5	143	38.79
model 1	2024	5	144	38.25
model 1	2024	5	145	37.74
model 1	2024	5	146	37.29
model 1	2024	5	147	36.83
model 1	2024	5	148	36.42
model 1	2024	5	149	35.97
model 1	2024	5	150	35.53
model 1	2024	5	151	35.1
model 1	2024	5	152	34.69
model 1	2024	6	153	34.33
model 1	2024	6	154	34.06
model 1	2024	6	155	34.05
model 1	2024	6	156	34.21
model 1	2024	6	157	34.18
model 1	2024	6	158	34.02
model 1	2024	6	159	33.8
model 1	2024	6	160	33.5
model 1	2024	6	161	33.17
model 1	2024	6	162	32.8
model 1	2024	6	163	32.43
model 1	2024	6	164	32.02
model 1	2024	6	165	31.67
model 1	2024	6	166	31.3
model 1	2024	6	167	30.97
model 1	2024	6	168	30.67
model 1	2024	6	169	30.35
model 1	2024	6	170	30.04
model 1	2024	6	171	29.74
model 1	2024	6	172	29.49
model 1	2024	6	173	29.22
model 1	2024	6	174	28.93
model 1	2024	6	175	28.64
model 1	2024	6	176	28.43
model 1	2024	6	177	28.23
model 1	2024	6	178	28.16
model 1	2024	6	179	28.14
model 1	2024	6	180	28.43
model 1	2024	6	181	28.94
model 1	2024	6	182	29.5
model 1	2025	1	1	36.89
model 1	2025	1	2	35.25
model 1	2025	1	3	33.6
model 1	2025	1	4	32.09
model 1	2025	1	5	30.76
model 1	2025	1	6	29.61
model 1	2025	1	7	28.61
model 1	2025	1	8	27.75
model 1	2025	1	9	27.17
model 1	2025	1	10	26.89
model 1	2025	1	11	26.71
model 1	2025	1	12	26.43
model 1	2025	1	13	25.99
model 1	2025	1	14	25.48
model 1	2025	4	93	28.25
model 1	2025	4	94	35.23
model 1	2025	4	95	42.14
model 1	2025	4	96	46.84
model 1	2025	4	97	48.75
model 1	2025	4	98	48.59
model 1	2025	4	99	47.35
model 1	2025	4	100	45.72
model 1	2025	4	101	44.49
model 1	2025	4	102	44.85
model 1	2025	4	103	47.42
model 1	2025	4	104	51.98
model 1	2025	4	105	57.59
model 1	2025	4	106	63.49
model 1	2025	4	107	69.46
model 1	2025	4	108	75.87
model 1	2025	4	109	82.64
model 1	2025	4	110	88.25
model 1	2025	4	111	91.59
model 1	2025	4	112	92
model 1	2025	4	113	89.51
model 1	2025	4	114	85.28
model 1	2025	4	115	80.52
model 1	2025	4	116	76.03
model 1	2025	4	117	71.94
model 1	2025	4	118	68.2
model 1	2025	4	119	64.79
model 1	2025	4	120	61.73
model 1	2025	5	121	59.05
model 1	2025	5	122	56.78
model 1	2025	5	123	55.76
model 1	2025	5	124	55.44
model 1	2025	5	125	55.12
model 1	2025	5	126	54.22
model 1	2025	5	127	52.8
model 1	2025	5	128	51.21
model 1	2025	5	129	49.77
model 1	2025	5	130	48.41
model 1	2025	5	131	47.01
model 1	2025	5	132	45.62
model 1	2025	5	133	44.29
model 1	2025	5	134	43.04
model 1	2025	5	135	41.85
model 1	2025	5	136	40.73
model 1	2025	5	137	39.68
model 1	2025	5	138	38.73
model 1	2025	5	139	37.84
model 1	2025	5	140	37.02
model 1	2025	5	141	36.22
model 1	2025	5	142	35.45
model 1	2025	5	143	34.71
model 1	2025	5	144	33.99
model 1	2025	5	145	33.33
model 1	2025	5	146	32.73
model 1	2025	5	147	32.16
model 1	2025	5	148	31.64
model 1	2025	5	149	31.22
model 1	2025	5	150	30.85
model 1	2025	5	151	30.61
model 1	2025	6	152	30.31
model 1	2025	6	153	30.08
model 1	2025	6	154	29.85
model 1	2025	6	155	29.57
model 1	2025	6	156	29.24
model 1	2025	6	157	28.88
model 1	2025	6	158	28.55
model 1	2025	6	159	28.25
model 1	2025	6	160	27.91
model 1	2025	6	161	27.57
model 1	2025	6	162	27.17
model 1	2025	6	163	26.74
model 1	2025	6	164	26.33
model 1	2025	6	165	25.94
model 1	2025	6	166	25.57
model 1	2025	6	167	25.58
model 1	2025	6	168	25.81
model 1	2025	6	169	26
model 1	2025	6	170	25.95
model 1	2025	6	171	25.75
model 1	2025	6	172	25.47
model 1	2025	6	173	25.09
model 1	2026	3	62	26.9
model 1	2026	3	63	30.32
model 1	2026	3	64	33.51
model 1	2026	3	65	36.97
model 1	2026	3	66	41.2
model 1	2026	3	67	45.15
model 1	2026	3	68	47.76
model 1	2026	3	69	48.37
model 1	2026	3	70	47.15
model 1	2026	3	71	44.77
model 1	2026	3	72	41.99
model 1	2026	3	73	39.35
model 1	2026	3	74	37.12
model 1	2026	3	75	35.23
model 1	2026	3	76	33.57
model 1	2026	3	77	32.81
model 1	2026	3	78	32.88
model 1	2026	3	79	33.18
model 1	2026	3	80	33.08
model 1	2026	3	81	32.68
model 1	2026	3	82	32.69
model 1	2026	3	83	33.26
model 1	2026	3	84	33.77
model 1	2026	3	85	33.73
model 1	2026	3	86	33.1
model 1	2026	3	87	32.07
model 1	2026	3	88	30.9
model 1	2026	3	89	29.9
model 1	2026	3	90	29.21
model 1	2026	4	91	28.82
model 1	2026	4	92	28.63
model 1	2026	4	93	28.52
model 1	2026	4	94	28.33
model 1	2026	4	95	28.02
model 1	2026	4	96	27.96
model 1	2026	4	97	28.54
model 1	2026	4	98	29.56
model 1	2026	4	99	30.31
model 1	2026	4	100	30.55
model 1	2026	4	101	30.33
model 1	2026	4	102	30.05
model 1	2026	4	103	31.02
model 1	2026	4	104	33.27
model 1	2026	4	105	35.39
model 1	2026	4	106	36.14
model 1	2026	4	107	35.49
model 1	2026	4	108	34.13
model 1	2026	4	109	32.87
model 1	2026	4	110	31.87
model 1	2026	4	111	30.99
model 1	2026	4	112	30.26
model 1	2026	4	113	29.61
model 1	2026	4	114	28.91
model 1	2026	4	115	28.12
model 1	2026	4	116	27.29
model 1	2026	4	117	26.49
model 1	2026	4	118	26.9
model 1	2026	4	119	28.65
model 1	2026	4	120	30.59
model 1	2026	5	121	31.82
model 1	2026	5	122	32.47
model 1	2026	5	123	32.72
model 1	2026	5	124	34.36
model 1	2026	5	125	38.45
model 1	2026	5	126	43.59
model 1	2026	5	127	47.51
model 1	2026	5	128	48.87
model 1	2026	5	129	48.16
model 1	2026	5	130	46.4
model 1	2026	5	131	44.34
model 1	2026	5	132	42.32
model 1	2026	5	133	40.41
model 1	2026	5	134	38.64
model 1	2026	5	135	37.02
model 1	2026	5	136	35.57
model 1	2026	5	137	34.26
model 1	2026	5	138	35.55
model 1	2026	5	139	38.97
model 1	2026	5	140	41.94
model 1	2026	5	141	42.53
model 1	2026	5	142	41
model 1	2026	5	143	38.73
model 1	2026	5	144	36.66
model 1	2026	5	145	34.95
model 1	2026	5	146	33.51
model 1	2026	5	147	32.25
model 1	2026	5	148	31.15
model 1	2026	5	149	30.33
model 1	2026	5	150	29.61
model 1	2026	5	151	28.97
model 1	2026	6	152	28.49
model 1	2026	6	153	29.29
model 1	2026	6	154	30.75
model 1	2026	6	155	31.91
model 1	2026	6	156	32.89
model 1	2026	6	157	33.55
model 1	2026	6	158	34.13
model 1	2026	6	159	34.55
model 1	2026	6	160	37.27
model 1	2026	6	161	42.87
model 1	2026	6	162	48.81
model 1	2026	6	163	52.3
model 1	2026	6	164	53.49
model 1	2026	6	165	57.55
model 1	2026	6	166	64.16
model 1	2026	6	167	70.41
model 1	2026	6	168	72.96
model 1	2026	6	169	71.58
model 1	2026	6	170	68.09
model 1	2026	6	171	63.94
model 1	2026	6	172	59.89
model 1	2026	6	173	56.24
model 1	2026	6	174	52.97
model 1	2026	6	175	50.15
model 1	2026	6	176	47.79
model 1	2026	6	177	45.65
model 1	2026	6	178	44.73
model 1	2026	6	179	44.36
model 1	2026	6	180	43.87
model 1	2026	6	181	42.93
model 1	2027	1	24	25.83
model 1	2027	1	25	26.28
model 1	2027	1	26	27.49
model 1	2027	1	27	30.05
model 1	2027	1	28	32.17
model 1	2027	1	29	32.99
model 1	2027	1	30	32.76
model 1	2027	1	31	32.01
model 1	2027	2	32	31.14
model 1	2027	2	33	30.4
model 1	2027	2	34	29.95
model 1	2027	2	35	29.54
model 1	2027	2	36	29.06
model 1	2027	2	37	28.5
model 1	2027	2	38	27.92
model 1	2027	2	39	27.37
model 1	2027	2	40	26.86
model 1	2027	2	41	26.4
model 1	2027	2	42	25.96
model 1	2027	2	43	25.54
model 1	2027	2	44	25.13
model 1	2027	2	49	26.15
model 1	2027	2	50	30.16
model 1	2027	2	51	34.68
model 1	2027	2	52	40.13
model 1	2027	2	53	50.64
model 1	2027	2	54	66.34
model 1	2027	2	55	81.34
model 1	2027	2	56	89.95
model 1	2027	2	57	91.44
model 1	2027	2	58	88.18
model 1	2027	2	59	82.82
model 1	2027	3	60	77.13
model 1	2027	3	61	71.98
model 1	2027	3	62	67.65
model 1	2027	3	63	64.09
model 1	2027	3	64	61.11
model 1	2027	3	65	58.55
model 1	2027	3	66	56.53
model 1	2027	3	67	55.57
model 1	2027	3	68	56.07
model 1	2027	3	69	57.22
model 1	2027	3	70	58.31
model 1	2027	3	71	58.76
model 1	2027	3	72	58.49
model 1	2027	3	73	57.7
model 1	2027	3	74	56.81
model 1	2027	3	75	56.07
model 1	2027	3	76	55.39
model 1	2027	3	77	54.56
model 1	2027	3	78	53.43
model 1	2027	3	79	52.1
model 1	2027	3	80	50.69
model 1	2027	3	81	49.28
model 1	2027	3	82	47.94
model 1	2027	3	83	46.7
model 1	2027	3	84	45.61
model 1	2027	3	85	44.7
model 1	2027	3	86	43.92
model 1	2027	3	87	43.22
model 1	2027	3	88	42.53
model 1	2027	3	89	41.84
model 1	2027	3	90	41.19
model 1	2027	4	91	40.57
model 1	2027	4	92	39.96
model 1	2027	4	93	39.37
model 1	2027	4	94	38.81
model 1	2027	4	95	38.26
model 1	2027	4	96	37.71
model 1	2027	4	97	37.18
model 1	2027	4	98	36.66
model 1	2027	4	99	36.16
model 1	2027	4	100	35.66
model 1	2027	4	101	35.26
model 1	2027	4	102	34.9
model 1	2027	4	103	34.53
model 1	2027	4	104	34.19
model 1	2027	4	105	33.93
model 1	2027	4	106	33.69
model 1	2027	4	107	33.44
model 1	2027	4	108	33.32
model 1	2027	4	109	33.21
model 1	2027	4	110	33.04
model 1	2027	4	111	32.81
model 1	2027	4	112	32.53
model 1	2027	4	113	32.18
model 1	2027	4	114	31.75
model 1	2027	4	115	31.42
model 1	2027	4	116	31.2
model 1	2027	4	117	31.02
model 1	2027	4	118	30.89
model 1	2027	4	119	31.01
model 1	2027	4	120	31.62
model 1	2027	5	121	32.52
model 1	2027	5	122	33.53
model 1	2027	5	123	34.38
model 1	2027	5	124	34.78
model 1	2027	5	125	34.72
model 1	2027	5	126	34.42
model 1	2027	5	127	34.02
model 1	2027	5	128	33.57
model 1	2027	5	129	33.19
model 1	2027	5	130	34.72
model 1	2027	5	131	37.31
model 1	2027	5	132	39.81
model 1	2027	5	133	42.36
model 1	2027	5	134	44.36
model 1	2027	5	135	45.6
model 1	2027	5	136	45.82
model 1	2027	5	137	45.18
model 1	2027	5	138	44.06
model 1	2027	5	139	42.74
model 1	2027	5	140	41.43
model 1	2027	5	141	40.17
model 1	2027	5	142	39.05
model 1	2027	5	143	38.06
model 1	2027	5	144	37.18
model 1	2027	5	145	36.42
model 1	2027	5	146	35.77
model 1	2027	5	147	35.19
model 1	2027	5	148	34.63
model 1	2027	5	149	34.09
model 1	2027	5	150	33.58
model 1	2027	5	151	33.09
model 1	2027	6	152	32.61
model 1	2027	6	153	32.35
model 1	2027	6	154	32.13
model 1	2027	6	155	31.85
model 1	2027	6	156	31.53
model 1	2027	6	157	31.14
model 1	2027	6	158	30.74
model 1	2027	6	159	30.32
model 1	2027	6	160	29.91
model 1	2027	6	161	29.5
model 1	2027	6	162	29.11
model 1	2027	6	163	28.71
model 1	2027	6	164	28.31
model 1	2027	6	165	27.95
model 1	2027	6	166	27.64
model 1	2027	6	167	27.32
model 1	2027	6	168	27.06
model 1	2027	6	169	26.77
model 1	2027	6	170	26.45
model 1	2027	6	171	26.11
model 1	2027	6	172	25.77
model 1	2027	6	173	25.42
model 1	2027	6	174	25.1
model 1	2028	1	1	33.36
model 1	2028	1	2	34.19
model 1	2028	1	3	34.35
model 1	2028	1	4	34.27
model 1	2028	1	5	34.34
model 1	2028	1	6	34.49
model 1	2028	1	7	34.46
model 1	2028	1	8	34.08
model 1	2028	1	9	33.43
model 1	2028	1	10	32.69
model 1	2028	1	11	31.96
model 1	2028	1	12	31.44
model 1	2028	1	13	31.13
model 1	2028	1	14	30.9
model 1	2028	1	15	31.42
model 1	2028	1	16	32.58
model 1	2028	1	17	33.71
model 1	2028	1	18	34.21
model 1	2028	1	19	34.3
model 1	2028	1	20	34.22
model 1	2028	1	21	34.15
model 1	2028	1	22	34.08
model 1	2028	1	23	34.73
model 1	2028	1	24	36.07
model 1	2028	1	25	37.57
model 1	2028	1	26	39.65
model 1	2028	1	27	42.09
model 1	2028	1	28	44.07
model 1	2028	1	29	44.77
model 1	2028	1	30	44.28
model 1	2028	1	31	43.08
model 1	2028	2	32	41.64
model 1	2028	2	33	40.25
model 1	2028	2	34	39.01
model 1	2028	2	35	37.94
model 1	2028	2	36	37.03
model 1	2028	2	37	36.25
model 1	2028	2	38	35.57
model 1	2028	2	39	34.96
model 1	2028	2	40	34.42
model 1	2028	2	41	33.92
model 1	2028	2	42	33.46
model 1	2028	2	43	33.03
model 1	2028	2	44	32.64
model 1	2028	2	45	32.27
model 1	2028	2	46	31.92
model 1	2028	2	47	31.61
model 1	2028	2	48	31.3
model 1	2028	2	49	31.01
model 1	2028	2	50	30.74
model 1	2028	2	51	30.49
model 1	2028	2	52	30.3
model 1	2028	2	53	30.19
model 1	2028	2	54	30.1
model 1	2028	2	55	29.96
model 1	2028	2	56	29.77
model 1	2028	2	57	29.55
model 1	2028	2	58	29.31
model 1	2028	2	59	29.06
model 1	2028	2	60	28.85
model 1	2028	3	61	28.71
model 1	2028	3	62	28.62
model 1	2028	3	63	28.56
model 1	2028	3	64	28.47
model 1	2028	3	65	28.42
model 1	2028	3	66	28.42
model 1	2028	3	67	28.43
model 1	2028	3	68	28.41
model 1	2028	3	69	28.32
model 1	2028	3	70	28.16
model 1	2028	3	71	27.93
model 1	2028	3	72	27.66
model 1	2028	3	73	27.38
model 1	2028	3	74	27.21
model 1	2028	3	75	27.11
model 1	2028	3	76	27.05
model 1	2028	3	77	26.95
model 1	2028	3	78	26.79
model 1	2028	3	79	26.59
model 1	2028	3	80	26.36
model 1	2028	3	81	26.62
model 1	2028	3	82	27.45
model 1	2028	3	83	28.37
model 1	2028	3	84	30.26
model 1	2028	3	85	32.73
model 1	2028	3	86	34.67
model 1	2028	3	87	35.34
model 1	2028	3	88	34.94
model 1	2028	3	89	34.02
model 1	2028	3	90	32.97
model 1	2028	3	91	31.96
model 1	2028	4	92	31.04
model 1	2028	4	93	30.22
model 1	2028	4	94	29.49
model 1	2028	4	95	28.83
model 1	2028	4	96	28.4
model 1	2028	4	97	28.16
model 1	2028	4	98	28.08
model 1	2028	4	99	28.06
model 1	2028	4	100	28.03
model 1	2028	4	101	27.87
model 1	2028	4	102	27.54
model 1	2028	4	103	27.08
model 1	2028	4	104	26.55
model 1	2028	4	105	26.03
model 1	2028	4	106	25.53
model 1	2028	4	107	25.04
model 1	2030	3	80	26.35
model 1	2030	3	81	28.33
model 1	2030	3	82	28.33
model 1	2030	3	83	27.02
model 1	2030	3	84	25.02
model 1	2031	2	46	26.46
model 1	2031	2	47	31.11
model 1	2031	2	48	37.78
model 1	2031	2	49	45.82
model 1	2031	2	50	55.06
model 1	2031	2	51	64.69
model 1	2031	2	52	73.83
model 1	2031	2	53	83.28
model 1	2031	2	54	92.84
model 1	2031	2	55	101
model 1	2031	2	56	106.5
model 1	2031	2	57	108.5
model 1	2031	2	58	106.8
model 1	2031	2	59	102.2
model 1	2031	3	60	96.17
model 1	2031	3	61	90.13
model 1	2031	3	62	84.63
model 1	2031	3	63	80.81
model 1	2031	3	64	78.39
model 1	2031	3	65	76.68
model 1	2031	3	66	74.95
model 1	2031	3	67	72.92
model 1	2031	3	68	70.59
model 1	2031	3	69	68.09
model 1	2031	3	70	65.53
model 1	2031	3	71	63.02
model 1	2031	3	72	60.84
model 1	2031	3	73	59.16
model 1	2031	3	74	58.82
model 1	2031	3	75	59.85
model 1	2031	3	76	61.25
model 1	2031	3	77	62.31
model 1	2031	3	78	62.44
model 1	2031	3	79	61.73
model 1	2031	3	80	60.33
model 1	2031	3	81	58.6
model 1	2031	3	82	56.84
model 1	2031	3	83	55.13
model 1	2031	3	84	53.47
model 1	2031	3	85	51.83
model 1	2031	3	86	50.26
model 1	2031	3	87	48.79
model 1	2031	3	88	47.42
model 1	2031	3	89	46.24
model 1	2031	3	90	46.21
model 1	2031	4	91	47.13
model 1	2031	4	92	48.7
model 1	2031	4	93	50.04
model 1	2031	4	94	51.31
model 1	2031	4	95	52.2
model 1	2031	4	96	52.56
model 1	2031	4	97	52.25
model 1	2031	4	98	51.33
model 1	2031	4	99	50.03
model 1	2031	4	100	49.37
model 1	2031	4	101	49.44
model 1	2031	4	102	49.67
model 1	2031	4	103	50.34
model 1	2031	4	104	51.38
model 1	2031	4	105	52.3
model 1	2031	4	106	52.56
model 1	2031	4	107	52.07
model 1	2031	4	108	50.98
model 1	2031	4	109	49.65
model 1	2031	4	110	48.41
model 1	2031	4	111	47.25
model 1	2031	4	112	46.12
model 1	2031	4	113	44.9
model 1	2031	4	114	43.64
model 1	2031	4	115	42.44
model 1	2031	4	116	41.4
model 1	2031	4	117	40.51
model 1	2031	4	118	39.85
model 1	2031	4	119	39.34
model 1	2031	4	120	38.78
model 1	2031	5	121	38.06
model 1	2031	5	122	37.24
model 1	2031	5	123	36.43
model 1	2031	5	124	35.69
model 1	2031	5	125	34.97
model 1	2031	5	126	34.26
model 1	2031	5	127	33.57
model 1	2031	5	128	32.91
model 1	2031	5	129	32.28
model 1	2031	5	130	31.68
model 1	2031	5	131	31.06
model 1	2031	5	132	30.5
model 1	2031	5	133	29.96
model 1	2031	5	134	29.44
model 1	2031	5	135	28.95
model 1	2031	5	136	28.62
model 1	2031	5	137	28.48
model 1	2031	5	138	28.32
model 1	2031	5	139	28.04
model 1	2031	5	140	27.64
model 1	2031	5	141	27.21
model 1	2031	5	142	26.89
model 1	2031	5	143	26.58
model 1	2031	5	144	26.31
model 1	2031	5	145	26.02
model 1	2031	5	146	25.7
model 1	2031	5	147	25.33
model 1	2032	1	25	32.28
model 1	2032	1	26	38.54
model 1	2032	1	27	42.06
model 1	2032	1	28	42.92
model 1	2032	1	29	42.03
model 1	2032	1	30	40.32
model 1	2032	1	31	38.4
model 1	2032	2	32	36.57
model 1	2032	2	33	34.93
model 1	2032	2	34	33.49
model 1	2032	2	35	32.36
model 1	2032	2	36	33.47
model 1	2032	2	37	36.29
model 1	2032	2	38	39.17
model 1	2032	2	39	40.74
model 1	2032	2	40	40.83
model 1	2032	2	41	39.9
model 1	2032	2	42	38.44
model 1	2032	2	43	36.84
model 1	2032	2	44	35.33
model 1	2032	2	45	33.98
model 1	2032	2	46	32.76
model 1	2032	2	47	31.64
model 1	2032	2	48	30.6
model 1	2032	2	49	29.64
model 1	2032	2	50	28.74
model 1	2032	2	51	27.9
model 1	2032	2	52	27.11
model 1	2032	2	53	26.34
model 1	2032	2	54	25.62
model 1	2032	3	68	30.95
model 1	2032	3	69	39.76
model 1	2032	3	70	49.48
model 1	2032	3	71	59
model 1	2032	3	72	65.77
model 1	2032	3	73	68.04
model 1	2032	3	74	66.48
model 1	2032	3	75	62.87
model 1	2032	3	76	58.68
model 1	2032	3	77	54.69
model 1	2032	3	78	51.2
model 1	2032	3	79	48.27
model 1	2032	3	80	45.93
model 1	2032	3	81	44.78
model 1	2032	3	82	45
model 1	2032	3	83	45.65
model 1	2032	3	84	45.63
model 1	2032	3	85	44.61
model 1	2032	3	86	42.91
model 1	2032	3	87	41.08
model 1	2032	3	88	42.86
model 1	2032	3	89	51.84
model 1	2032	3	90	66.43
model 1	2032	3	91	79.8
model 1	2032	4	92	89.42
model 1	2032	4	93	94.12
model 1	2032	4	94	94.47
model 1	2032	4	95	91.44
model 1	2032	4	96	86.42
model 1	2032	4	97	80.67
model 1	2032	4	98	75.01
model 1	2032	4	99	69.82
model 1	2032	4	100	65.28
model 1	2032	4	101	61.57
model 1	2032	4	102	58.69
model 1	2032	4	103	56.82
model 1	2032	4	104	55.7
model 1	2032	4	105	56.48
model 1	2032	4	106	58.76
model 1	2032	4	107	61.23
model 1	2032	4	108	62.52
model 1	2032	4	109	62.36
model 1	2032	4	110	62.68
model 1	2032	4	111	63.56
model 1	2032	4	112	64.61
model 1	2032	4	113	64.95
model 1	2032	4	114	64.11
model 1	2032	4	115	62.26
model 1	2032	4	116	60.99
model 1	2032	4	117	60.36
model 1	2032	4	118	59.92
model 1	2032	4	119	59.14
model 1	2032	4	120	57.77
model 1	2032	4	121	56.02
model 1	2032	5	122	54.18
model 1	2032	5	123	52.39
model 1	2032	5	124	50.75
model 1	2032	5	125	49.25
model 1	2032	5	126	47.86
model 1	2032	5	127	46.59
model 1	2032	5	128	45.39
model 1	2032	5	129	44.27
model 1	2032	5	130	43.23
model 1	2032	5	131	42.29
model 1	2032	5	132	41.42
model 1	2032	5	133	40.59
model 1	2032	5	134	39.83
model 1	2032	5	135	39.09
model 1	2032	5	136	38.35
model 1	2032	5	137	37.62
model 1	2032	5	138	36.92
model 1	2032	5	139	36.31
model 1	2032	5	140	35.75
model 1	2032	5	141	35.3
model 1	2032	5	142	35.1
model 1	2032	5	143	35.13
model 1	2032	5	144	35.21
model 1	2032	5	145	35.14
model 1	2032	5	146	34.92
model 1	2032	5	147	34.54
model 1	2032	5	148	34.07
model 1	2032	5	149	33.56
model 1	2032	5	150	33.01
model 1	2032	5	151	32.45
model 1	2032	5	152	31.9
model 1	2032	6	153	31.41
model 1	2032	6	154	31.07
model 1	2032	6	155	30.85
model 1	2032	6	156	30.74
model 1	2032	6	157	30.59
model 1	2032	6	158	30.75
model 1	2032	6	159	30.91
model 1	2032	6	160	30.94
model 1	2032	6	161	30.7
model 1	2032	6	162	30.2
model 1	2032	6	163	29.6
model 1	2032	6	164	29.01
model 1	2032	6	165	28.42
model 1	2032	6	166	27.93
model 1	2032	6	167	27.54
model 1	2032	6	168	27.15
model 1	2032	6	169	26.82
model 1	2032	6	170	26.5
model 1	2032	6	171	26.24
model 1	2032	6	172	25.99
model 1	2032	6	173	26.2
model 1	2032	6	174	27.35
model 1	2032	6	175	28.81
model 1	2032	6	176	29.82
model 1	2032	6	177	29.93
model 1	2032	6	178	29.71
model 1	2032	6	179	29.41
model 1	2032	6	180	29.16
model 1	2032	6	181	29.55
model 1	2032	6	182	30.16
model 1	2033	1	1	27.81
model 1	2033	1	2	27.66
model 1	2033	1	3	27.49
model 1	2033	1	4	27.4
model 1	2033	1	5	27.4
model 1	2033	1	6	27.37
model 1	2033	1	7	27.21
model 1	2033	1	8	26.94
model 1	2033	1	9	26.58
model 1	2033	1	10	26.21
model 1	2033	1	11	25.86
model 1	2033	1	12	25.57
model 1	2033	1	13	25.32
model 1	2033	1	14	25.07
model 1	2033	2	42	25.15
model 1	2033	2	43	26.51
model 1	2033	2	44	27.46
model 1	2033	2	45	28.11
model 1	2033	2	46	28.45
model 1	2033	2	47	28.44
model 1	2033	2	48	28.18
model 1	2033	2	49	27.76
model 1	2033	2	50	27.31
model 1	2033	2	51	26.86
model 1	2033	2	52	26.47
model 1	2033	2	53	26.14
model 1	2033	2	54	25.8
model 1	2033	2	55	26.72
model 1	2033	2	56	29.47
model 1	2033	2	57	32.43
model 1	2033	2	58	34.2
model 1	2033	2	59	34.48
model 1	2033	3	60	33.8
model 1	2033	3	61	32.77
model 1	2033	3	62	32.52
model 1	2033	3	63	33.74
model 1	2033	3	64	36.17
model 1	2033	3	65	40.02
model 1	2033	3	66	44.52
model 1	2033	3	67	48.57
model 1	2033	3	68	51.16
model 1	2033	3	69	52.25
model 1	2033	3	70	53.32
model 1	2033	3	71	56.85
model 1	2033	3	72	64.87
model 1	2033	3	73	74.98
model 1	2033	3	74	83.29
model 1	2033	3	75	87.14
model 1	2033	3	76	86.6
model 1	2033	3	77	83.34
model 1	2033	3	78	79.07
model 1	2033	3	79	74.82
model 1	2033	3	80	70.99
model 1	2033	3	81	67.64
model 1	2033	3	82	64.72
model 1	2033	3	83	62.33
model 1	2033	3	84	60.39
model 1	2033	3	85	58.69
model 1	2033	3	86	57.33
model 1	2033	3	87	56.51
model 1	2033	3	88	56.23
model 1	2033	3	89	56.16
model 1	2033	3	90	55.85
model 1	2033	4	91	55.05
model 1	2033	4	92	53.86
model 1	2033	4	93	52.54
model 1	2033	4	94	51.24
model 1	2033	4	95	50
model 1	2033	4	96	48.87
model 1	2033	4	97	47.82
model 1	2033	4	98	46.87
model 1	2033	4	99	45.99
model 1	2033	4	100	45.17
model 1	2033	4	101	44.5
model 1	2033	4	102	44
model 1	2033	4	103	43.54
model 1	2033	4	104	42.99
model 1	2033	4	105	42.42
model 1	2033	4	106	41.82
model 1	2033	4	107	41.21
model 1	2033	4	108	40.59
model 1	2033	4	109	40.01
model 1	2033	4	110	39.43
model 1	2033	4	111	38.89
model 1	2033	4	112	38.37
model 1	2033	4	113	37.9
model 1	2033	4	114	37.43
model 1	2033	4	115	37.01
model 1	2033	4	116	36.61
model 1	2033	4	117	36.32
model 1	2033	4	118	36.08
model 1	2033	4	119	35.81
model 1	2033	4	120	35.49
model 1	2033	5	121	35.07
model 1	2033	5	122	34.66
model 1	2033	5	123	34.33
model 1	2033	5	124	34.08
model 1	2033	5	125	33.78
model 1	2033	5	126	33.33
model 1	2033	5	127	32.87
model 1	2033	5	128	32.42
model 1	2033	5	129	31.93
model 1	2033	5	130	31.46
model 1	2033	5	131	31.08
model 1	2033	5	132	30.77
model 1	2033	5	133	30.45
model 1	2033	5	134	30.09
model 1	2033	5	135	29.7
model 1	2033	5	136	29.25
model 1	2033	5	137	28.77
model 1	2033	5	138	28.33
model 1	2033	5	139	27.96
model 1	2033	5	140	27.59
model 1	2033	5	141	27.29
model 1	2033	5	142	26.89
model 1	2033	5	143	26.48
model 1	2033	5	144	26.11
model 1	2033	5	145	25.78
model 1	2033	5	146	25.39
model 1	2034	1	16	26.8
model 1	2034	1	17	27.43
model 1	2034	1	18	26.71
model 1	2034	1	19	25.33
model 1	2034	3	84	28.86
model 1	2034	3	85	40.3
model 1	2034	3	86	50.98
model 1	2034	3	87	57.53
model 1	2034	3	88	59.22
model 1	2034	3	89	57.28
model 1	2034	3	90	53.44
model 1	2034	4	91	49.07
model 1	2034	4	92	44.94
model 1	2034	4	93	41.3
model 1	2034	4	94	38.11
model 1	2034	4	95	35.31
model 1	2034	4	96	32.86
model 1	2034	4	97	30.74
model 1	2034	4	98	28.87
model 1	2034	4	99	27.23
model 1	2034	4	100	25.79
model 1	2035	1	23	25.11
model 1	2035	1	24	30.78
model 1	2035	1	25	37.6
model 1	2035	1	26	44.8
model 1	2035	1	27	50.44
model 1	2035	1	28	52.95
model 1	2035	1	29	52.48
model 1	2035	1	30	50.12
model 1	2035	1	31	46.97
model 1	2035	2	32	43.81
model 1	2035	2	33	40.98
model 1	2035	2	34	38.57
model 1	2035	2	35	36.51
model 1	2035	2	36	34.73
model 1	2035	2	37	33.19
model 1	2035	2	38	31.84
model 1	2035	2	39	30.64
model 1	2035	2	40	29.57
model 1	2035	2	41	28.66
model 1	2035	2	42	28.08
model 1	2035	2	43	27.79
model 1	2035	2	44	27.7
model 1	2035	2	45	27.67
model 1	2035	2	46	27.83
model 1	2035	2	47	28.53
model 1	2035	2	48	30.04
model 1	2035	2	49	31.84
model 1	2035	2	50	33.47
model 1	2035	2	51	34.63
model 1	2035	2	52	35.21
model 1	2035	2	53	35.37
model 1	2035	2	54	35.39
model 1	2035	2	55	35.41
model 1	2035	2	56	35.32
model 1	2035	2	57	34.96
model 1	2035	2	58	34.32
model 1	2035	2	59	33.48
model 1	2035	3	60	32.71
model 1	2035	3	61	32.84
model 1	2035	3	62	33.63
model 1	2035	3	63	34.65
model 1	2035	3	64	35.38
model 1	2035	3	65	35.6
model 1	2035	3	66	35.36
model 1	2035	3	67	34.81
model 1	2035	3	68	34.14
model 1	2035	3	69	33.45
model 1	2035	3	70	33.8
model 1	2035	3	71	34.97
model 1	2035	3	72	36.33
model 1	2035	3	73	37.22
model 1	2035	3	74	38.12
model 1	2035	3	75	39.13
model 1	2035	3	76	40.1
model 1	2035	3	77	40.65
model 1	2035	3	78	40.64
model 1	2035	3	79	40.16
model 1	2035	3	80	39.39
model 1	2035	3	81	38.51
model 1	2035	3	82	37.65
model 1	2035	3	83	36.84
model 1	2035	3	84	36.13
model 1	2035	3	85	35.98
model 1	2035	3	86	36.75
model 1	2035	3	87	38.6
model 1	2035	3	88	40.81
model 1	2035	3	89	42.55
model 1	2035	3	90	43.42
model 1	2035	4	91	43.54
model 1	2035	4	92	43.13
model 1	2035	4	93	42.36
model 1	2035	4	94	41.42
model 1	2035	4	95	40.41
model 1	2035	4	96	39.42
model 1	2035	4	97	38.51
model 1	2035	4	98	37.71
model 1	2035	4	99	36.98
model 1	2035	4	100	36.36
model 1	2035	4	101	35.88
model 1	2035	4	102	35.47
model 1	2035	4	103	35.1
model 1	2035	4	104	34.83
model 1	2035	4	105	34.74
model 1	2035	4	106	34.76
model 1	2035	4	107	34.72
model 1	2035	4	108	34.54
model 1	2035	4	109	34.18
model 1	2035	4	110	33.73
model 1	2035	4	111	33.23
model 1	2035	4	112	32.72
model 1	2035	4	113	32.23
model 1	2035	4	114	31.78
model 1	2035	4	115	31.35
model 1	2035	4	116	30.93
model 1	2035	4	117	30.54
model 1	2035	4	118	30.16
model 1	2035	4	119	29.79
model 1	2035	4	120	29.44
model 1	2035	5	121	29.45
model 1	2035	5	122	29.88
model 1	2035	5	123	30.59
model 1	2035	5	124	31.78
model 1	2035	5	125	33.3
model 1	2035	5	126	35
model 1	2035	5	127	36.69
model 1	2035	5	128	38.33
model 1	2035	5	129	42.41
model 1	2035	5	130	49.71
model 1	2035	5	131	58.71
model 1	2035	5	132	66.51
model 1	2035	5	133	71.05
model 1	2035	5	134	71.76
model 1	2035	5	135	69.62
model 1	2035	5	136	66.06
model 1	2035	5	137	62.42
model 1	2035	5	138	59.18
model 1	2035	5	139	56.4
model 1	2035	5	140	54.01
model 1	2035	5	141	51.97
model 1	2035	5	142	50.38
model 1	2035	5	143	48.94
model 1	2035	5	144	47.61
model 1	2035	5	145	46.36
model 1	2035	5	146	45.17
model 1	2035	5	147	44.03
model 1	2035	5	148	42.95
model 1	2035	5	149	41.91
model 1	2035	5	150	40.97
model 1	2035	5	151	40.1
model 1	2035	6	152	39.32
model 1	2035	6	153	38.61
model 1	2035	6	154	37.94
model 1	2035	6	155	37.3
model 1	2035	6	156	36.68
model 1	2035	6	157	36.09
model 1	2035	6	158	35.51
model 1	2035	6	159	34.95
model 1	2035	6	160	34.49
model 1	2035	6	161	34.09
model 1	2035	6	162	33.89
model 1	2035	6	163	33.77
model 1	2035	6	164	33.65
model 1	2035	6	165	33.43
model 1	2035	6	166	33.08
model 1	2035	6	167	32.67
model 1	2035	6	168	32.67
model 1	2035	6	169	33.55
model 1	2035	6	170	35.36
model 1	2035	6	171	37.19
model 1	2035	6	172	38.21
model 1	2035	6	173	38.05
model 1	2035	6	174	37.09
model 1	2035	6	175	35.78
model 1	2035	6	176	34.38
model 1	2035	6	177	33.07
model 1	2035	6	178	32.16
model 1	2035	6	179	31.51
model 1	2035	6	180	31.13
model 1	2035	6	181	30.72
model 1	2036	1	1	28.9
model 1	2036	1	2	27.81
model 1	2036	1	3	26.66
model 1	2036	1	4	25.59
model 1	2036	2	42	25.66
model 1	2036	2	43	25.78
model 1	2036	2	44	25.32
model 1	2036	3	73	26.59
model 1	2036	3	74	28.31
model 1	2036	3	75	29
model 1	2036	3	76	28.64
model 1	2036	3	77	27.57
model 1	2036	3	78	26.22
model 1	2036	3	89	27.36
model 1	2036	3	90	31.51
model 1	2036	3	91	34.63
model 1	2036	4	92	35.84
model 1	2036	4	93	35.33
model 1	2036	4	94	34.63
model 1	2036	4	95	34.37
model 1	2036	4	96	39.19
model 1	2036	4	97	48.08
model 1	2036	4	98	57.63
model 1	2036	4	99	63.94
model 1	2036	4	100	65.92
model 1	2036	4	101	64.64
model 1	2036	4	102	61.59
model 1	2036	4	103	57.95
model 1	2036	4	104	54.26
model 1	2036	4	105	50.77
model 1	2036	4	106	47.88
model 1	2036	4	107	45.4
model 1	2036	4	108	43.29
model 1	2036	4	109	41.46
model 1	2036	4	110	39.93
model 1	2036	4	111	38.71
model 1	2036	4	112	37.67
model 1	2036	4	113	36.68
model 1	2036	4	114	35.69
model 1	2036	4	115	34.61
model 1	2036	4	116	33.52
model 1	2036	4	117	32.5
model 1	2036	4	118	31.58
model 1	2036	4	119	30.73
model 1	2036	4	120	29.92
model 1	2036	4	121	29.2
model 1	2036	5	122	28.5
model 1	2036	5	123	27.84
model 1	2036	5	124	27.22
model 1	2036	5	125	26.61
model 1	2036	5	126	26.08
model 1	2036	5	127	25.59
model 1	2036	5	128	25.12
model 1	2037	1	1	40.82
model 1	2037	1	2	41.39
model 1	2037	1	3	41.31
model 1	2037	1	4	40.7
model 1	2037	1	5	39.8
model 1	2037	1	6	38.82
model 1	2037	1	7	37.89
model 1	2037	1	8	37.05
model 1	2037	1	9	36.32
model 1	2037	1	10	35.69
model 1	2037	1	11	35.16
model 1	2037	1	12	34.72
model 1	2037	1	13	34.32
model 1	2037	1	14	33.98
model 1	2037	1	15	33.74
model 1	2037	1	16	33.8
model 1	2037	1	17	34.01
model 1	2037	1	18	34.43
model 1	2037	1	19	34.85
model 1	2037	1	20	36.06
model 1	2037	1	21	38.06
model 1	2037	1	22	40.04
model 1	2037	1	23	41.17
model 1	2037	1	24	41.36
model 1	2037	1	25	40.89
model 1	2037	1	26	40.09
model 1	2037	1	27	39.24
model 1	2037	1	28	38.96
model 1	2037	1	29	39.76
model 1	2037	1	30	41.33
model 1	2037	1	31	43.37
model 1	2037	2	32	45.29
model 1	2037	2	33	46.6
model 1	2037	2	34	47.48
model 1	2037	2	35	47.97
model 1	2037	2	36	48.43
model 1	2037	2	37	48.76
model 1	2037	2	38	48.68
model 1	2037	2	39	48.2
model 1	2037	2	40	47.47
model 1	2037	2	41	46.8
model 1	2037	2	42	47.08
model 1	2037	2	43	48.23
model 1	2037	2	44	49.44
model 1	2037	2	45	49.97
model 1	2037	2	46	49.76
model 1	2037	2	47	49.05
model 1	2037	2	48	48.15
model 1	2037	2	49	47.51
model 1	2037	2	50	47.41
model 1	2037	2	51	47.76
model 1	2037	2	52	48.49
model 1	2037	2	53	49.53
model 1	2037	2	54	51.95
model 1	2037	2	55	57.52
model 1	2037	2	56	65.69
model 1	2037	2	57	73.91
model 1	2037	2	58	79.77
model 1	2037	2	59	82.38
model 1	2037	3	60	82.08
model 1	2037	3	61	79.89
model 1	2037	3	62	77.27
model 1	2037	3	63	74.93
model 1	2037	3	64	72.91
model 1	2037	3	65	71.15
model 1	2037	3	66	69.5
model 1	2037	3	67	67.86
model 1	2037	3	68	66.14
model 1	2037	3	69	64.36
model 1	2037	3	70	62.58
model 1	2037	3	71	60.88
model 1	2037	3	72	59.32
model 1	2037	3	73	57.93
model 1	2037	3	74	56.69
model 1	2037	3	75	55.59
model 1	2037	3	76	54.61
model 1	2037	3	77	53.74
model 1	2037	3	78	52.98
model 1	2037	3	79	52.27
model 1	2037	3	80	51.61
model 1	2037	3	81	50.98
model 1	2037	3	82	50.36
model 1	2037	3	83	49.78
model 1	2037	3	84	49.22
model 1	2037	3	85	48.68
model 1	2037	3	86	48.22
model 1	2037	3	87	47.87
model 1	2037	3	88	47.52
model 1	2037	3	89	47.11
model 1	2037	3	90	46.63
model 1	2037	4	91	46.14
model 1	2037	4	92	45.66
model 1	2037	4	93	45.2
model 1	2037	4	94	44.79
model 1	2037	4	95	44.46
model 1	2037	4	96	44.13
model 1	2037	4	97	43.77
model 1	2037	4	98	43.39
model 1	2037	4	99	42.98
model 1	2037	4	100	42.58
model 1	2037	4	101	42.16
model 1	2037	4	102	41.75
model 1	2037	4	103	41.35
model 1	2037	4	104	40.96
model 1	2037	4	105	40.57
model 1	2037	4	106	40.19
model 1	2037	4	107	39.81
model 1	2037	4	108	39.43
model 1	2037	4	109	39.05
model 1	2037	4	110	38.62
model 1	2037	4	111	38.13
model 1	2037	4	112	37.73
model 1	2037	4	113	37.34
model 1	2037	4	114	37.05
model 1	2037	4	115	36.81
model 1	2037	4	116	36.53
model 1	2037	4	117	36.24
model 1	2037	4	118	35.87
model 1	2037	4	119	35.53
model 1	2037	4	120	35.25
model 1	2037	5	121	34.99
model 1	2037	5	122	34.7
model 1	2037	5	123	34.38
model 1	2037	5	124	34.01
model 1	2037	5	125	33.63
model 1	2037	5	126	33.23
model 1	2037	5	127	32.84
model 1	2037	5	128	32.46
model 1	2037	5	129	32.06
model 1	2037	5	130	31.66
model 1	2037	5	131	31.25
model 1	2037	5	132	30.83
model 1	2037	5	133	30.42
model 1	2037	5	134	30.06
model 1	2037	5	135	29.74
model 1	2037	5	136	29.41
model 1	2037	5	137	29.08
model 1	2037	5	138	28.69
model 1	2037	5	139	28.3
model 1	2037	5	140	27.96
model 1	2037	5	141	27.55
model 1	2037	5	142	27.21
model 1	2037	5	143	26.92
model 1	2037	5	144	26.6
model 1	2037	5	145	26.26
model 1	2037	5	146	25.9
model 1	2037	5	147	25.52
model 1	2037	5	148	25.23
model 1	2038	3	76	32.11
model 1	2038	3	77	39.39
model 1	2038	3	78	46.59
model 1	2038	3	79	54.85
model 1	2038	3	80	64.5
model 1	2038	3	81	74.79
model 1	2038	3	82	83.79
model 1	2038	3	83	88.93
model 1	2038	3	84	89.33
model 1	2038	3	85	85.84
model 1	2038	3	86	80.2
model 1	2038	3	87	73.88
model 1	2038	3	88	67.86
model 1	2038	3	89	62.55
model 1	2038	3	90	58.03
model 1	2038	4	91	54.1
model 1	2038	4	92	50.67
model 1	2038	4	93	47.68
model 1	2038	4	94	45.05
model 1	2038	4	95	42.74
model 1	2038	4	96	40.69
model 1	2038	4	97	38.84
model 1	2038	4	98	37.16
model 1	2038	4	99	35.61
model 1	2038	4	100	34.21
model 1	2038	4	101	33
model 1	2038	4	102	31.83
model 1	2038	4	103	30.75
model 1	2038	4	104	29.79
model 1	2038	4	105	28.93
model 1	2038	4	106	28.11
model 1	2038	4	107	27.3
model 1	2038	4	108	26.59
model 1	2038	4	109	26.06
model 1	2038	4	110	25.6
model 1	2038	4	111	25.1
model 1	2039	1	4	26.83
model 1	2039	1	5	31.83
model 1	2039	1	6	35.59
model 1	2039	1	7	37.38
model 1	2039	1	8	37.89
model 1	2039	1	9	37.9
model 1	2039	1	10	37.87
model 1	2039	1	11	37.67
model 1	2039	1	12	37.12
model 1	2039	1	13	36.2
model 1	2039	1	14	34.97
model 1	2039	1	15	33.6
model 1	2039	1	16	34.1
model 1	2039	1	17	38.9
model 1	2039	1	18	47.17
model 1	2039	1	19	55.61
model 1	2039	1	20	61.12
model 1	2039	1	21	62.69
model 1	2039	1	22	61.23
model 1	2039	1	23	58.24
model 1	2039	1	24	54.88
model 1	2039	1	25	53.02
model 1	2039	1	26	53.91
model 1	2039	1	27	59.26
model 1	2039	1	28	68.92
model 1	2039	1	29	78.74
model 1	2039	1	30	84.97
model 1	2039	1	31	86.5
model 1	2039	2	32	84.39
model 1	2039	2	33	80.33
model 1	2039	2	34	75.63
model 1	2039	2	35	71.1
model 1	2039	2	36	67.06
model 1	2039	2	37	63.56
model 1	2039	2	38	60.56
model 1	2039	2	39	57.95
model 1	2039	2	40	55.69
model 1	2039	2	41	53.86
model 1	2039	2	42	52.46
model 1	2039	2	43	51.35
model 1	2039	2	44	50.3
model 1	2039	2	45	49.19
model 1	2039	2	46	48.01
model 1	2039	2	47	46.84
model 1	2039	2	48	45.7
model 1	2039	2	49	44.63
model 1	2039	2	50	43.62
model 1	2039	2	51	42.69
model 1	2039	2	52	41.83
model 1	2039	2	53	41.03
model 1	2039	2	54	40.29
model 1	2039	2	55	39.59
model 1	2039	2	56	38.94
model 1	2039	2	57	38.32
model 1	2039	2	58	37.73
model 1	2039	2	59	37.19
model 1	2039	3	60	37.55
model 1	2039	3	61	38.58
model 1	2039	3	62	39.6
model 1	2039	3	63	40.01
model 1	2039	3	64	39.78
model 1	2039	3	65	39.16
model 1	2039	3	66	38.36
model 1	2039	3	67	37.54
model 1	2039	3	68	36.78
model 1	2039	3	69	36.07
model 1	2039	3	70	35.43
model 1	2039	3	71	34.85
model 1	2039	3	72	34.86
model 1	2039	3	73	35.43
model 1	2039	3	74	36.12
model 1	2039	3	75	36.49
model 1	2039	3	76	36.46
model 1	2039	3	77	36.15
model 1	2039	3	78	37.98
model 1	2039	3	79	41.52
model 1	2039	3	80	44.94
model 1	2039	3	81	46.56
model 1	2039	3	82	46.37
model 1	2039	3	83	46.23
model 1	2039	3	84	46.98
model 1	2039	3	85	48.12
model 1	2039	3	86	48.58
model 1	2039	3	87	47.98
model 1	2039	3	88	46.59
model 1	2039	3	89	44.86
model 1	2039	3	90	43.1
model 1	2039	4	91	41.51
model 1	2039	4	92	40.55
model 1	2039	4	93	40.1
model 1	2039	4	94	39.87
model 1	2039	4	95	39.51
model 1	2039	4	96	40.01
model 1	2039	4	97	41.12
model 1	2039	4	98	42.21
model 1	2039	4	99	42.54
model 1	2039	4	100	42.4
model 1	2039	4	101	41.92
model 1	2039	4	102	41.19
model 1	2039	4	103	40.17
model 1	2039	4	104	38.94
model 1	2039	4	105	37.66
model 1	2039	4	106	36.45
model 1	2039	4	107	35.32
model 1	2039	4	108	34.32
model 1	2039	4	109	33.39
model 1	2039	4	110	32.56
model 1	2039	4	111	31.79
model 1	2039	4	112	31.07
model 1	2039	4	113	30.41
model 1	2039	4	114	29.79
model 1	2039	4	115	29.2
model 1	2039	4	116	28.64
model 1	2039	4	117	28.14
model 1	2039	4	118	27.69
model 1	2039	4	119	27.21
model 1	2039	4	120	26.71
model 1	2039	5	121	26.21
model 1	2039	5	122	25.72
model 1	2039	5	123	25.24
model 1	2040	1	12	27.13
model 1	2040	1	13	29.06
model 1	2040	1	14	29.56
model 1	2040	1	15	28.92
model 1	2040	1	16	27.7
model 1	2040	1	17	26.34
model 1	2040	1	18	25.06
model 1	2040	1	28	25.07
model 1	2040	1	29	25.08
model 1	2040	2	35	26.96
model 1	2040	2	36	30.07
model 1	2040	2	37	32.34
model 1	2040	2	38	33.31
model 1	2040	2	39	33.18
model 1	2040	2	40	32.41
model 1	2040	2	41	31.43
model 1	2040	2	42	30.4
model 1	2040	2	43	29.72
model 1	2040	2	44	29.87
model 1	2040	2	45	30.52
model 1	2040	2	46	31.06
model 1	2040	2	47	31.07
model 1	2040	2	48	30.56
model 1	2040	2	49	29.81
model 1	2040	2	50	29.3
model 1	2040	2	51	29.17
model 1	2040	2	52	29.4
model 1	2040	2	53	29.74
model 1	2040	2	54	30.73
model 1	2040	2	55	32.55
model 1	2040	2	56	34.83
model 1	2040	2	57	36.67
model 1	2040	2	58	37.97
model 1	2040	2	59	38.7
model 1	2040	2	60	38.84
model 1	2040	3	61	38.51
model 1	2040	3	62	37.98
model 1	2040	3	63	37.6
model 1	2040	3	64	37.59
model 1	2040	3	65	37.72
model 1	2040	3	66	37.7
model 1	2040	3	67	37.36
model 1	2040	3	68	36.74
model 1	2040	3	69	36.16
model 1	2040	3	70	35.91
model 1	2040	3	71	35.98
model 1	2040	3	72	36.06
model 1	2040	3	73	35.93
model 1	2040	3	74	35.98
model 1	2040	3	75	36.21
model 1	2040	3	76	37.29
model 1	2040	3	77	38.86
model 1	2040	3	78	40.32
model 1	2040	3	79	41.07
model 1	2040	3	80	40.97
model 1	2040	3	81	40.23
model 1	2040	3	82	39.16
model 1	2040	3	83	38.02
model 1	2040	3	84	37
model 1	2040	3	85	36.16
model 1	2040	3	86	35.41
model 1	2040	3	87	34.68
model 1	2040	3	88	34
model 1	2040	3	89	33.38
model 1	2040	3	90	32.82
model 1	2040	3	91	32.3
model 1	2040	4	92	31.81
model 1	2040	4	93	31.35
model 1	2040	4	94	31.01
model 1	2040	4	95	30.81
model 1	2040	4	96	30.65
model 1	2040	4	97	30.43
model 1	2040	4	98	30.18
model 1	2040	4	99	30.25
model 1	2040	4	100	30.59
model 1	2040	4	101	31.02
model 1	2040	4	102	31.25
model 1	2040	4	103	31.37
model 1	2040	4	104	31.67
model 1	2040	4	105	32.13
model 1	2040	4	106	32.57
model 1	2040	4	107	32.74
model 1	2040	4	108	32.54
model 1	2040	4	109	32.01
model 1	2040	4	110	31.31
model 1	2040	4	111	30.68
model 1	2040	4	112	30.18
model 1	2040	4	113	29.7
model 1	2040	4	114	29.2
model 1	2040	4	115	28.8
model 1	2040	4	116	28.45
model 1	2040	4	117	28.1
model 1	2040	4	118	27.67
model 1	2040	4	119	27.14
model 1	2040	4	120	26.97
model 1	2040	4	121	26.89
model 1	2040	5	122	26.75
model 1	2040	5	123	26.52
model 1	2040	5	124	26.19
model 1	2040	5	125	25.79
model 1	2040	5	126	25.37
model 1	2041	1	1	42.16
model 1	2041	1	2	42.13
model 1	2041	1	3	42.4
model 1	2041	1	4	43.38
model 1	2041	1	5	44.68
model 1	2041	1	6	45.66
model 1	2041	1	7	45.76
model 1	2041	1	8	44.97
model 1	2041	1	9	43.61
model 1	2041	1	10	42.05
model 1	2041	1	11	40.51
model 1	2041	1	12	39.1
model 1	2041	1	13	37.84
model 1	2041	1	14	36.69
model 1	2041	1	15	35.67
model 1	2041	1	16	34.74
model 1	2041	1	17	33.9
model 1	2041	1	18	33.13
model 1	2041	1	19	32.43
model 1	2041	1	20	31.79
model 1	2041	1	21	31.19
model 1	2041	1	22	30.62
model 1	2041	1	23	30.09
model 1	2041	1	24	29.58
model 1	2041	1	25	29.11
model 1	2041	1	26	28.67
model 1	2041	1	27	28.27
model 1	2041	1	28	27.92
model 1	2041	1	29	27.58
model 1	2041	1	30	27.24
model 1	2041	1	31	26.97
model 1	2041	2	32	26.75
model 1	2041	2	33	28.25
model 1	2041	2	34	30.72
model 1	2041	2	35	32.9
model 1	2041	2	36	34.08
model 1	2041	2	37	34.57
model 1	2041	2	38	34.76
model 1	2041	2	39	34.56
model 1	2041	2	40	35.62
model 1	2041	2	41	40.72
model 1	2041	2	42	50.67
model 1	2041	2	43	63.72
model 1	2041	2	44	76.73
model 1	2041	2	45	85.79
model 1	2041	2	46	89.5
model 1	2041	2	47	88.75
model 1	2041	2	48	85.17
model 1	2041	2	49	80.33
model 1	2041	2	50	75.33
model 1	2041	2	51	70.75
model 1	2041	2	52	66.76
model 1	2041	2	53	63.35
model 1	2041	2	54	60.4
model 1	2041	2	55	57.83
model 1	2041	2	56	55.61
model 1	2041	2	57	53.73
model 1	2041	2	58	52.15
model 1	2041	2	59	52.23
model 1	2041	3	60	54.5
model 1	2041	3	61	57.87
model 1	2041	3	62	60.66
model 1	2041	3	63	61.92
model 1	2041	3	64	61.73
model 1	2041	3	65	61.47
model 1	2041	3	66	61.89
model 1	2041	3	67	63.11
model 1	2041	3	68	64.27
model 1	2041	3	69	64.6
model 1	2041	3	70	63.96
model 1	2041	3	71	62.54
model 1	2041	3	72	60.67
model 1	2041	3	73	58.63
model 1	2041	3	74	56.88
model 1	2041	3	75	55.66
model 1	2041	3	76	55.27
model 1	2041	3	77	55.29
model 1	2041	3	78	55
model 1	2041	3	79	54.02
model 1	2041	3	80	52.62
model 1	2041	3	81	51.1
model 1	2041	3	82	49.67
model 1	2041	3	83	48.36
model 1	2041	3	84	47.16
model 1	2041	3	85	46.26
model 1	2041	3	86	45.59
model 1	2041	3	87	45.02
model 1	2041	3	88	44.38
model 1	2041	3	89	43.61
model 1	2041	3	90	42.79
model 1	2041	4	91	42.47
model 1	2041	4	92	42.68
model 1	2041	4	93	43.09
model 1	2041	4	94	43.38
model 1	2041	4	95	43.31
model 1	2041	4	96	42.82
model 1	2041	4	97	41.98
model 1	2041	4	98	41.06
model 1	2041	4	99	40.1
model 1	2041	4	100	39.19
model 1	2041	4	101	38.39
model 1	2041	4	102	37.7
model 1	2041	4	103	37.52
model 1	2041	4	104	38.12
model 1	2041	4	105	38.94
model 1	2041	4	106	39.34
model 1	2041	4	107	39.38
model 1	2041	4	108	39.46
model 1	2041	4	109	40.11
model 1	2041	4	110	41.22
model 1	2041	4	111	42.35
model 1	2041	4	112	42.76
model 1	2041	4	113	42.36
model 1	2041	4	114	41.36
model 1	2041	4	115	40.06
model 1	2041	4	116	38.66
model 1	2041	4	117	37.29
model 1	2041	4	118	36
model 1	2041	4	119	34.88
model 1	2041	4	120	33.87
model 1	2041	5	121	33.04
model 1	2041	5	122	32.29
model 1	2041	5	123	31.58
model 1	2041	5	124	30.9
model 1	2041	5	125	30.24
model 1	2041	5	126	29.65
model 1	2041	5	127	29.21
model 1	2041	5	128	28.81
model 1	2041	5	129	28.4
model 1	2041	5	130	27.98
model 1	2041	5	131	27.64
model 1	2041	5	132	27.28
model 1	2041	5	133	26.9
model 1	2041	5	134	26.51
model 1	2041	5	135	26.1
model 1	2041	5	136	25.72
model 1	2041	5	137	25.34
model 1	2042	1	8	26.18
model 1	2042	1	9	31.02
model 1	2042	1	10	32.93
model 1	2042	1	11	32.63
model 1	2042	1	12	31.56
model 1	2042	1	13	30.59
model 1	2042	1	14	30.1
model 1	2042	1	15	30.01
model 1	2042	1	16	29.9
model 1	2042	1	17	29.42
model 1	2042	1	18	29.01
model 1	2042	1	19	30.52
model 1	2042	1	20	35.04
model 1	2042	1	21	40.44
model 1	2042	1	22	44.2
model 1	2042	1	23	45.36
model 1	2042	1	24	44.46
model 1	2042	1	25	42.52
model 1	2042	1	26	40.3
model 1	2042	1	27	39.35
model 1	2042	1	28	39.79
model 1	2042	1	29	40.75
model 1	2042	1	30	41.22
model 1	2042	1	31	40.86
model 1	2042	2	32	39.79
model 1	2042	2	33	38.33
model 1	2042	2	34	36.76
model 1	2042	2	35	35.25
model 1	2042	2	36	33.87
model 1	2042	2	37	32.62
model 1	2042	2	38	31.49
model 1	2042	2	39	30.47
model 1	2042	2	40	29.53
model 1	2042	2	41	28.66
model 1	2042	2	42	27.85
model 1	2042	2	43	27.09
model 1	2042	2	44	26.38
model 1	2042	2	45	25.72
model 1	2042	2	46	25.48
model 1	2042	2	47	25.94
model 1	2042	2	48	26.88
model 1	2042	2	49	27.65
model 1	2042	2	50	27.93
model 1	2042	2	51	28.05
model 1	2042	2	52	28.16
model 1	2042	2	53	28.51
model 1	2042	2	54	28.82
model 1	2042	2	55	28.92
model 1	2042	2	56	28.7
model 1	2042	2	57	28.26
model 1	2042	2	58	27.73
model 1	2042	2	59	27.18
model 1	2042	3	60	26.64
model 1	2042	3	61	26.15
model 1	2042	3	62	25.7
model 1	2042	3	63	25.26
model 1	2042	3	67	25.02
model 1	2042	3	68	26.29
model 1	2042	3	69	28.04
model 1	2042	3	70	31.13
model 1	2042	3	71	35.63
model 1	2042	3	72	40.7
model 1	2042	3	73	45.27
model 1	2042	3	74	48.81
model 1	2042	3	75	51.42
model 1	2042	3	76	53.2
model 1	2042	3	77	54
model 1	2042	3	78	53.52
model 1	2042	3	79	52.08
model 1	2042	3	80	50.16
model 1	2042	3	81	49.62
model 1	2042	3	82	50.61
model 1	2042	3	83	51.97
model 1	2042	3	84	52.52
model 1	2042	3	85	52.1
model 1	2042	3	86	53.31
model 1	2042	3	87	57.9
model 1	2042	3	88	64.48
model 1	2042	3	89	70.58
model 1	2042	3	90	74.2
model 1	2042	4	91	75.07
model 1	2042	4	92	74.46
model 1	2042	4	93	72.99
model 1	2042	4	94	72.21
model 1	2042	4	95	72.05
model 1	2042	4	96	71.91
model 1	2042	4	97	71.2
model 1	2042	4	98	69.68
model 1	2042	4	99	67.53
model 1	2042	4	100	65.12
model 1	2042	4	101	63.21
model 1	2042	4	102	62.4
model 1	2042	4	103	62.54
model 1	2042	4	104	62.61
model 1	2042	4	105	62.12
model 1	2042	4	106	61.03
model 1	2042	4	107	59.56
model 1	2042	4	108	57.96
model 1	2042	4	109	56.68
model 1	2042	4	110	55.72
model 1	2042	4	111	54.93
model 1	2042	4	112	54.17
model 1	2042	4	113	53.33
model 1	2042	4	114	52.38
model 1	2042	4	115	51.37
model 1	2042	4	116	50.35
model 1	2042	4	117	49.38
model 1	2042	4	118	48.46
model 1	2042	4	119	47.58
model 1	2042	4	120	46.75
model 1	2042	5	121	46.03
model 1	2042	5	122	45.44
model 1	2042	5	123	44.83
model 1	2042	5	124	44.21
model 1	2042	5	125	43.63
model 1	2042	5	126	43.1
model 1	2042	5	127	42.58
model 1	2042	5	128	42.16
model 1	2042	5	129	41.79
model 1	2042	5	130	41.41
model 1	2042	5	131	41.01
model 1	2042	5	132	40.56
model 1	2042	5	133	40.09
model 1	2042	5	134	39.56
model 1	2042	5	135	39.01
model 1	2042	5	136	38.44
model 1	2042	5	137	37.87
model 1	2042	5	138	37.33
model 1	2042	5	139	36.82
model 1	2042	5	140	36.27
model 1	2042	5	141	35.76
model 1	2042	5	142	35.3
model 1	2042	5	143	34.87
model 1	2042	5	144	34.46
model 1	2042	5	145	34.17
model 1	2042	5	146	33.92
model 1	2042	5	147	33.56
model 1	2042	5	148	33.15
model 1	2042	5	149	32.72
model 1	2042	5	150	32.27
model 1	2042	5	151	31.77
model 1	2042	6	152	31.29
model 1	2042	6	153	30.91
model 1	2042	6	154	30.55
model 1	2042	6	155	30.89
model 1	2042	6	156	32.4
model 1	2042	6	157	37.06
model 1	2042	6	158	43.65
model 1	2042	6	159	48.81
model 1	2042	6	160	50.55
model 1	2042	6	161	49.69
model 1	2042	6	162	47.79
model 1	2042	6	163	45.79
model 1	2042	6	164	43.98
model 1	2042	6	165	42.41
model 1	2042	6	166	41.07
model 1	2042	6	167	39.9
model 1	2042	6	168	38.99
model 1	2042	6	169	38.12
model 1	2042	6	170	37.3
model 1	2042	6	171	36.52
model 1	2042	6	172	35.78
model 1	2042	6	173	35.22
model 1	2042	6	174	34.91
model 1	2042	6	175	34.76
model 1	2042	6	176	34.53
model 1	2042	6	177	34.19
model 1	2042	6	178	33.72
model 1	2042	6	179	33.18
model 1	2042	6	180	32.61
model 1	2042	6	181	32.14
model 1	2043	3	60	31.49
model 1	2043	3	61	40.76
model 1	2043	3	62	49.43
model 1	2043	3	63	55.1
model 1	2043	3	64	56.87
model 1	2043	3	65	56.61
model 1	2043	3	66	56
model 1	2043	3	67	55.64
model 1	2043	3	68	55.2
model 1	2043	3	69	54.11
model 1	2043	3	70	52.1
model 1	2043	3	71	49.43
model 1	2043	3	72	47.01
model 1	2043	3	73	45.29
model 1	2043	3	74	44.13
model 1	2043	3	75	43.31
model 1	2043	3	76	42.45
model 1	2043	3	77	41.41
model 1	2043	3	78	40.24
model 1	2043	3	79	39.03
model 1	2043	3	80	37.97
model 1	2043	3	81	37.17
model 1	2043	3	82	36.71
model 1	2043	3	83	36.35
model 1	2043	3	84	36.03
model 1	2043	3	85	35.6
model 1	2043	3	86	34.99
model 1	2043	3	87	34.25
model 1	2043	3	88	33.43
model 1	2043	3	89	32.59
model 1	2043	3	90	31.8
model 1	2043	4	91	31.08
model 1	2043	4	92	30.51
model 1	2043	4	93	30.11
model 1	2043	4	94	29.95
model 1	2043	4	95	29.96
model 1	2043	4	96	29.91
model 1	2043	4	97	29.88
model 1	2043	4	98	29.86
model 1	2043	4	99	29.85
model 1	2043	4	100	29.76
model 1	2043	4	101	29.57
model 1	2043	4	102	29.33
model 1	2043	4	103	29
model 1	2043	4	104	28.61
model 1	2043	4	105	28.19
model 1	2043	4	106	27.73
model 1	2043	4	107	27.27
model 1	2043	4	108	26.81
model 1	2043	4	109	26.34
model 1	2043	4	110	25.92
model 1	2043	4	111	25.51
model 1	2043	4	112	25.15
model 1	2043	4	120	25.72
model 1	2043	5	121	27.25
model 1	2043	5	122	28.1
model 1	2043	5	123	28.22
model 1	2043	5	124	27.82
model 1	2043	5	125	27.12
model 1	2043	5	126	26.3
model 1	2043	5	127	25.51
model 1	2043	6	162	25.5
model 1	2043	6	163	33.46
model 1	2043	6	164	42.78
model 1	2043	6	165	50.97
model 1	2043	6	166	55.83
model 1	2043	6	167	56.99
model 1	2043	6	168	55.34
model 1	2043	6	169	52.08
model 1	2043	6	170	48.26
[truncated: 26,235 more rows]

## Sheet: WinterDischarge_rcp85FF
Climatic model	Year	Month	Day number	Discharge (m3/s)
model 1	2074	1	4	27.38
model 1	2074	1	5	30.58
model 1	2074	1	6	35.04
model 1	2074	1	7	42.44
model 1	2074	1	8	51.44
model 1	2074	1	9	60.17
model 1	2074	1	10	66.23
model 1	2074	1	11	68.82
model 1	2074	1	12	68.29
model 1	2074	1	13	66.91
model 1	2074	1	14	65.73
model 1	2074	1	15	64.67
model 1	2074	1	16	63.76
model 1	2074	1	17	62.82
model 1	2074	1	18	61.71
model 1	2074	1	19	61.72
model 1	2074	1	20	62.61
model 1	2074	1	21	63.46
model 1	2074	1	22	63.27
model 1	2074	1	23	61.97
model 1	2074	1	24	60.02
model 1	2074	1	25	57.77
model 1	2074	1	26	55.46
model 1	2074	1	27	53.36
model 1	2074	1	28	51.78
model 1	2074	1	29	50.94
model 1	2074	1	30	50.7
model 1	2074	1	31	50.58
model 1	2074	2	32	50.19
model 1	2074	2	33	49.42
model 1	2074	2	34	48.38
model 1	2074	2	35	47.22
model 1	2074	2	36	46.06
model 1	2074	2	37	44.94
model 1	2074	2	38	43.9
model 1	2074	2	39	42.95
model 1	2074	2	40	42.09
model 1	2074	2	41	41.31
model 1	2074	2	42	40.59
model 1	2074	2	43	39.92
model 1	2074	2	44	39.74
model 1	2074	2	45	39.96
model 1	2074	2	46	40.56
model 1	2074	2	47	41.44
model 1	2074	2	48	44.27
model 1	2074	2	49	50.55
model 1	2074	2	50	61.18
model 1	2074	2	51	73.11
model 1	2074	2	52	82.26
model 1	2074	2	53	86.36
model 1	2074	2	54	85.8
model 1	2074	2	55	82.25
model 1	2074	2	56	77.5
model 1	2074	2	57	72.76
model 1	2074	2	58	68.53
model 1	2074	2	59	64.93
model 1	2074	3	60	61.85
model 1	2074	3	61	59.19
model 1	2074	3	62	56.88
model 1	2074	3	63	54.86
model 1	2074	3	64	53.09
model 1	2074	3	65	51.7
model 1	2074	3	66	50.9
model 1	2074	3	67	50.53
model 1	2074	3	68	51.12
model 1	2074	3	69	54.73
model 1	2074	3	70	60.49
model 1	2074	3	71	66.25
model 1	2074	3	72	69.99
model 1	2074	3	73	71.01
model 1	2074	3	74	69.97
model 1	2074	3	75	67.77
model 1	2074	3	76	65.15
model 1	2074	3	77	62.67
model 1	2074	3	78	62.7
model 1	2074	3	79	64.02
model 1	2074	3	80	65.2
model 1	2074	3	81	65.27
model 1	2074	3	82	64.19
model 1	2074	3	83	62.45
model 1	2074	3	84	60.47
model 1	2074	3	85	58.62
model 1	2074	3	86	57.87
model 1	2074	3	87	57.94
model 1	2074	3	88	58.31
model 1	2074	3	89	58.34
model 1	2074	3	90	57.71
model 1	2074	4	91	56.55
model 1	2074	4	92	55.12
model 1	2074	4	93	53.65
model 1	2074	4	94	52.28
model 1	2074	4	95	51.05
model 1	2074	4	96	49.97
model 1	2074	4	97	49
model 1	2074	4	98	48.06
model 1	2074	4	99	47.14
model 1	2074	4	100	46.26
model 1	2074	4	101	45.47
model 1	2074	4	102	44.77
model 1	2074	4	103	44.1
model 1	2074	4	104	43.49
model 1	2074	4	105	42.94
model 1	2074	4	106	42.37
model 1	2074	4	107	41.89
model 1	2074	4	108	41.52
model 1	2074	4	109	41.11
model 1	2074	4	110	40.63
model 1	2074	4	111	40.07
model 1	2074	4	112	39.54
model 1	2074	4	113	39.04
model 1	2074	4	114	38.54
model 1	2074	4	115	38.09
model 1	2074	4	116	38.09
model 1	2074	4	117	38.4
model 1	2074	4	118	38.66
model 1	2074	4	119	38.7
model 1	2074	4	120	38.52
model 1	2074	5	121	38.15
model 1	2074	5	122	37.67
model 1	2074	5	123	37.13
model 1	2074	5	124	36.71
model 1	2074	5	125	36.36
model 1	2074	5	126	36.01
model 1	2074	5	127	35.62
model 1	2074	5	128	35.2
model 1	2074	5	129	34.98
model 1	2074	5	130	34.95
model 1	2074	5	131	34.92
model 1	2074	5	132	34.75
model 1	2074	5	133	34.43
model 1	2074	5	134	33.99
model 1	2074	5	135	33.52
model 1	2074	5	136	33.06
model 1	2074	5	137	32.6
model 1	2074	5	138	32.16
model 1	2074	5	139	31.73
model 1	2074	5	140	31.31
model 1	2074	5	141	30.91
model 1	2074	5	142	30.52
model 1	2074	5	143	30.12
model 1	2074	5	144	29.74
model 1	2074	5	145	30.76
model 1	2074	5	146	33.05
model 1	2074	5	147	35.2
model 1	2074	5	148	36.1
model 1	2074	5	149	35.81
model 1	2074	5	150	34.96
model 1	2074	5	151	34.03
model 1	2074	6	152	33.18
model 1	2074	6	153	32.48
model 1	2074	6	154	32.41
model 1	2074	6	155	32.66
model 1	2074	6	156	33.02
model 1	2074	6	157	33.27
model 1	2074	6	158	33.27
model 1	2074	6	159	33.05
model 1	2074	6	160	32.58
model 1	2074	6	161	31.98
model 1	2074	6	162	31.44
model 1	2074	6	163	30.93
model 1	2074	6	164	30.53
model 1	2074	6	165	30.22
model 1	2074	6	166	30.11
model 1	2074	6	167	30.11
model 1	2074	6	168	30.03
model 1	2074	6	169	29.76
model 1	2074	6	170	29.37
model 1	2074	6	171	28.91
model 1	2074	6	172	28.45
model 1	2074	6	173	27.97
model 1	2074	6	174	27.46
model 1	2074	6	175	27
model 1	2074	6	176	26.73
model 1	2074	6	177	26.49
model 1	2074	6	178	26.26
model 1	2074	6	179	25.95
model 1	2074	6	180	25.6
model 1	2074	6	181	25.22
model 1	2075	2	41	26.59
model 1	2075	2	42	28.29
model 1	2075	2	43	29.02
model 1	2075	2	44	28.95
model 1	2075	2	45	28.48
model 1	2075	2	46	28.05
model 1	2075	2	47	27.71
model 1	2075	2	48	27.41
model 1	2075	2	49	27.05
model 1	2075	2	50	27.1
model 1	2075	2	51	27.75
model 1	2075	2	52	28.76
model 1	2075	2	53	29.65
model 1	2075	2	54	30.02
model 1	2075	2	55	29.82
model 1	2075	2	56	29.23
model 1	2075	2	57	28.5
model 1	2075	2	58	27.78
model 1	2075	2	59	27.15
model 1	2075	3	60	26.6
model 1	2075	3	61	26.4
model 1	2075	3	62	26.82
model 1	2075	3	63	27.39
model 1	2075	3	64	27.78
model 1	2075	3	65	27.78
model 1	2075	3	66	27.45
model 1	2075	3	67	26.98
model 1	2075	3	68	26.51
model 1	2075	3	69	26.12
model 1	2075	3	70	25.84
model 1	2075	3	71	25.62
model 1	2075	3	72	25.43
model 1	2075	3	73	25.25
model 1	2075	3	74	25.07
model 1	2075	3	77	25.5
model 1	2075	3	78	26.08
model 1	2075	3	79	26.29
model 1	2075	3	80	26.31
model 1	2075	3	81	26.45
model 1	2075	3	82	26.8
model 1	2075	3	83	27.31
model 1	2075	3	84	27.87
model 1	2075	3	85	28.32
model 1	2075	3	86	28.62
model 1	2075	3	87	28.85
model 1	2075	3	88	28.96
model 1	2075	3	89	28.9
model 1	2075	3	90	28.63
model 1	2075	4	91	28.19
model 1	2075	4	92	27.67
model 1	2075	4	93	27.14
model 1	2075	4	94	26.67
model 1	2075	4	95	26.25
model 1	2075	4	96	25.85
model 1	2075	4	97	25.55
model 1	2075	4	98	25.29
model 1	2075	4	99	25.05
model 1	2076	4	95	27.23
model 1	2076	4	96	30.59
model 1	2076	4	97	33.4
model 1	2076	4	98	34.69
model 1	2076	4	99	34.47
model 1	2076	4	100	33.91
model 1	2076	4	101	33.17
model 1	2076	4	102	32.41
model 1	2076	4	103	31.62
model 1	2076	4	104	30.9
model 1	2076	4	105	30.57
model 1	2076	4	106	30.4
model 1	2076	4	107	30.24
model 1	2076	4	108	29.88
model 1	2076	4	109	29.28
model 1	2076	4	110	28.49
model 1	2076	4	111	27.62
model 1	2076	4	112	26.75
model 1	2076	4	113	25.92
model 1	2076	4	114	25.16
model 1	2077	1	1	33.17
model 1	2077	1	2	33.24
model 1	2077	1	3	33.3
model 1	2077	1	4	33.65
model 1	2077	1	5	34.46
model 1	2077	1	6	35.55
model 1	2077	1	7	36.57
model 1	2077	1	8	37.2
model 1	2077	1	9	37.58
model 1	2077	1	10	38.31
model 1	2077	1	11	39.55
model 1	2077	1	12	41.02
model 1	2077	1	13	42.15
model 1	2077	1	14	42.57
model 1	2077	1	15	42.25
model 1	2077	1	16	41.41
model 1	2077	1	17	40.34
model 1	2077	1	18	39.24
model 1	2077	1	19	38.24
model 1	2077	1	20	37.57
model 1	2077	1	21	38.3
model 1	2077	1	22	40.42
model 1	2077	1	23	43.08
model 1	2077	1	24	45.23
model 1	2077	1	25	46.8
model 1	2077	1	26	47.84
model 1	2077	1	27	48.45
model 1	2077	1	28	48.56
model 1	2077	1	29	48.15
model 1	2077	1	30	47.3
model 1	2077	1	31	46.2
model 1	2077	2	32	45.2
model 1	2077	2	33	44.45
model 1	2077	2	34	44.05
model 1	2077	2	35	43.98
model 1	2077	2	36	44.04
model 1	2077	2	37	44
model 1	2077	2	38	43.7
model 1	2077	2	39	43.17
model 1	2077	2	40	42.5
model 1	2077	2	41	41.79
model 1	2077	2	42	41.11
model 1	2077	2	43	40.48
model 1	2077	2	44	39.92
model 1	2077	2	45	39.43
model 1	2077	2	46	38.98
model 1	2077	2	47	38.58
model 1	2077	2	48	38.54
model 1	2077	2	49	38.97
model 1	2077	2	50	39.94
model 1	2077	2	51	41.17
model 1	2077	2	52	42.21
model 1	2077	2	53	42.78
model 1	2077	2	54	42.85
model 1	2077	2	55	42.54
model 1	2077	2	56	42.02
model 1	2077	2	57	41.43
model 1	2077	2	58	40.82
model 1	2077	2	59	40.23
model 1	2077	3	60	39.66
model 1	2077	3	61	39.14
model 1	2077	3	62	38.65
model 1	2077	3	63	38.2
model 1	2077	3	64	37.79
model 1	2077	3	65	37.41
model 1	2077	3	66	37.06
model 1	2077	3	67	36.74
model 1	2077	3	68	36.43
model 1	2077	3	69	36.12
model 1	2077	3	70	35.83
model 1	2077	3	71	35.65
model 1	2077	3	72	35.98
model 1	2077	3	73	36.96
model 1	2077	3	74	38.88
model 1	2077	3	75	41.5
model 1	2077	3	76	45.32
model 1	2077	3	77	49.76
model 1	2077	3	78	53.69
model 1	2077	3	79	56.18
model 1	2077	3	80	57.12
model 1	2077	3	81	56.85
model 1	2077	3	82	55.8
model 1	2077	3	83	54.36
model 1	2077	3	84	52.76
model 1	2077	3	85	51.18
model 1	2077	3	86	49.67
model 1	2077	3	87	48.29
model 1	2077	3	88	47.03
model 1	2077	3	89	45.94
model 1	2077	3	90	45.18
model 1	2077	4	91	44.67
model 1	2077	4	92	44.26
model 1	2077	4	93	43.87
model 1	2077	4	94	43.43
model 1	2077	4	95	42.9
model 1	2077	4	96	42.29
model 1	2077	4	97	41.67
model 1	2077	4	98	41.07
model 1	2077	4	99	40.5
model 1	2077	4	100	40.12
model 1	2077	4	101	40.12
model 1	2077	4	102	40.35
model 1	2077	4	103	40.52
model 1	2077	4	104	40.43
model 1	2077	4	105	40.08
model 1	2077	4	106	39.63
model 1	2077	4	107	39.28
model 1	2077	4	108	39.16
model 1	2077	4	109	39.77
model 1	2077	4	110	43.6
model 1	2077	4	111	49.01
model 1	2077	4	112	54.23
model 1	2077	4	113	57.94
model 1	2077	4	114	59.98
model 1	2077	4	115	60.34
model 1	2077	4	116	59.23
model 1	2077	4	117	57.07
model 1	2077	4	118	54.41
model 1	2077	4	119	51.7
model 1	2077	4	120	49.2
model 1	2077	5	121	47
model 1	2077	5	122	45.1
model 1	2077	5	123	43.46
model 1	2077	5	124	42.01
model 1	2077	5	125	40.74
model 1	2077	5	126	39.61
model 1	2077	5	127	38.62
model 1	2077	5	128	37.71
model 1	2077	5	129	36.85
model 1	2077	5	130	36.04
model 1	2077	5	131	35.28
model 1	2077	5	132	34.56
model 1	2077	5	133	33.9
model 1	2077	5	134	33.29
model 1	2077	5	135	32.7
model 1	2077	5	136	32.2
model 1	2077	5	137	31.67
model 1	2077	5	138	31.13
model 1	2077	5	139	30.64
model 1	2077	5	140	30.16
model 1	2077	5	141	29.68
model 1	2077	5	142	29.22
model 1	2077	5	143	28.74
model 1	2077	5	144	28.3
model 1	2077	5	145	27.87
model 1	2077	5	146	27.43
model 1	2077	5	147	27.04
model 1	2077	5	148	26.62
model 1	2077	5	149	26.2
model 1	2077	5	150	25.85
model 1	2077	5	151	25.45
model 1	2077	6	152	25.08
model 1	2078	1	22	26.53
model 1	2078	1	23	30.34
model 1	2078	1	24	34.29
model 1	2078	1	25	37.61
model 1	2078	1	26	39.46
model 1	2078	1	27	39.56
model 1	2078	1	28	38.33
model 1	2078	1	29	36.42
model 1	2078	1	30	34.37
model 1	2078	1	31	33.01
model 1	2078	2	32	32.31
model 1	2078	2	33	32.02
model 1	2078	2	34	32.22
model 1	2078	2	35	32.81
model 1	2078	2	36	33.62
model 1	2078	2	37	34.23
model 1	2078	2	38	34.39
model 1	2078	2	39	34.14
model 1	2078	2	40	33.74
model 1	2078	2	41	34.04
model 1	2078	2	42	35.01
model 1	2078	2	43	36.06
model 1	2078	2	44	36.5
model 1	2078	2	45	36.18
model 1	2078	2	46	35.32
model 1	2078	2	47	34.24
model 1	2078	2	48	33.37
model 1	2078	2	49	32.82
model 1	2078	2	50	32.49
model 1	2078	2	51	32.16
model 1	2078	2	52	31.73
model 1	2078	2	53	31.18
model 1	2078	2	54	30.54
model 1	2078	2	55	29.92
model 1	2078	2	56	29.36
model 1	2078	2	57	28.84
model 1	2078	2	58	28.35
model 1	2078	2	59	27.91
model 1	2078	3	60	27.5
model 1	2078	3	61	27.12
model 1	2078	3	62	26.77
model 1	2078	3	63	26.43
model 1	2078	3	64	26.13
model 1	2078	3	65	25.95
model 1	2078	3	66	25.91
model 1	2078	3	67	26.42
model 1	2078	3	68	28.04
model 1	2078	3	69	31
model 1	2078	3	70	36.16
model 1	2078	3	71	42.49
model 1	2078	3	72	48.16
model 1	2078	3	73	51.42
model 1	2078	3	74	52.29
model 1	2078	3	75	52.73
model 1	2078	3	76	53.54
model 1	2078	3	77	54.3
model 1	2078	3	78	54.11
model 1	2078	3	79	52.98
model 1	2078	3	80	51.27
model 1	2078	3	81	49.32
model 1	2078	3	82	47.46
model 1	2078	3	83	46.39
model 1	2078	3	84	46.7
model 1	2078	3	85	48.1
model 1	2078	3	86	49.73
model 1	2078	3	87	50.66
model 1	2078	3	88	50.6
model 1	2078	3	89	49.7
model 1	2078	3	90	49.93
model 1	2078	4	91	51.57
model 1	2078	4	92	53.87
model 1	2078	4	93	56.18
model 1	2078	4	94	58.75
model 1	2078	4	95	61.1
model 1	2078	4	96	62.46
model 1	2078	4	97	62.45
model 1	2078	4	98	61.17
model 1	2078	4	99	59.11
model 1	2078	4	100	56.72
model 1	2078	4	101	54.56
model 1	2078	4	102	52.65
model 1	2078	4	103	50.92
model 1	2078	4	104	49.34
model 1	2078	4	105	47.91
model 1	2078	4	106	46.62
model 1	2078	4	107	45.5
model 1	2078	4	108	44.63
model 1	2078	4	109	43.88
model 1	2078	4	110	43.17
model 1	2078	4	111	42.41
model 1	2078	4	112	41.6
model 1	2078	4	113	40.77
model 1	2078	4	114	40.01
model 1	2078	4	115	39.31
model 1	2078	4	116	38.71
model 1	2078	4	117	38.31
model 1	2078	4	118	38.08
model 1	2078	4	119	37.89
model 1	2078	4	120	37.65
model 1	2078	5	121	37.3
model 1	2078	5	122	37.79
model 1	2078	5	123	38.87
model 1	2078	5	124	39.81
model 1	2078	5	125	40.05
model 1	2078	5	126	39.64
model 1	2078	5	127	38.86
model 1	2078	5	128	37.94
model 1	2078	5	129	37.08
model 1	2078	5	130	37.04
model 1	2078	5	131	38.56
model 1	2078	5	132	40.76
model 1	2078	5	133	42.59
model 1	2078	5	134	43.55
model 1	2078	5	135	43.57
model 1	2078	5	136	42.95
model 1	2078	5	137	42.06
model 1	2078	5	138	41.1
model 1	2078	5	139	40.29
model 1	2078	5	140	39.66
model 1	2078	5	141	38.92
model 1	2078	5	142	38.1
model 1	2078	5	143	37.32
model 1	2078	5	144	36.52
model 1	2078	5	145	35.81
model 1	2078	5	146	35.24
model 1	2078	5	147	34.7
model 1	2078	5	148	34.12
model 1	2078	5	149	33.5
model 1	2078	5	150	32.95
model 1	2078	5	151	32.53
model 1	2078	6	152	32.06
model 1	2078	6	153	32.55
model 1	2078	6	154	35.08
model 1	2078	6	155	43.94
model 1	2078	6	156	59.17
model 1	2078	6	157	74.48
model 1	2078	6	158	84.96
model 1	2078	6	159	89.46
model 1	2078	6	160	89.44
model 1	2078	6	161	86.73
model 1	2078	6	162	82.76
model 1	2078	6	163	78.44
model 1	2078	6	164	74.27
model 1	2078	6	165	70.5
model 1	2078	6	166	68.43
model 1	2078	6	167	67.44
model 1	2078	6	168	66.34
model 1	2078	6	169	64.74
model 1	2078	6	170	62.86
model 1	2078	6	171	60.95
model 1	2078	6	172	59.13
model 1	2078	6	173	60.55
model 1	2078	6	174	62.82
model 1	2078	6	175	63.96
model 1	2078	6	176	63.42
model 1	2078	6	177	61.95
model 1	2078	6	178	60.27
model 1	2078	6	179	58.73
model 1	2078	6	180	57.18
model 1	2078	6	181	55.66
model 1	2079	1	1	31.38
model 1	2079	1	2	31.97
model 1	2079	1	3	32.56
model 1	2079	1	4	32.86
model 1	2079	1	5	32.96
model 1	2079	1	6	32.99
model 1	2079	1	7	33.12
model 1	2079	1	8	33.31
model 1	2079	1	9	33.56
model 1	2079	1	10	33.8
model 1	2079	1	11	33.96
model 1	2079	1	12	33.96
model 1	2079	1	13	33.77
model 1	2079	1	14	33.54
model 1	2079	1	15	33.49
model 1	2079	1	16	33.77
model 1	2079	1	17	34.49
model 1	2079	1	18	35.68
model 1	2079	1	19	37.12
model 1	2079	1	20	38.41
model 1	2079	1	21	39.18
model 1	2079	1	22	39.37
model 1	2079	1	23	39.14
model 1	2079	1	24	38.65
model 1	2079	1	25	38.06
model 1	2079	1	26	37.64
model 1	2079	1	27	37.47
model 1	2079	1	28	37.47
model 1	2079	1	29	37.48
model 1	2079	1	30	37.36
model 1	2079	1	31	37.09
model 1	2079	2	32	36.7
model 1	2079	2	33	36.26
model 1	2079	2	34	35.82
model 1	2079	2	35	35.43
model 1	2079	2	36	35.07
model 1	2079	2	37	34.75
model 1	2079	2	38	34.59
model 1	2079	2	39	34.55
model 1	2079	2	40	35.07
model 1	2079	2	41	36.34
model 1	2079	2	42	38.09
model 1	2079	2	43	39.77
model 1	2079	2	44	40.93
model 1	2079	2	45	41.47
model 1	2079	2	46	41.51
model 1	2079	2	47	41.25
model 1	2079	2	48	40.8
model 1	2079	2	49	40.23
model 1	2079	2	50	39.6
model 1	2079	2	51	38.98
model 1	2079	2	52	38.41
model 1	2079	2	53	37.9
model 1	2079	2	54	37.58
model 1	2079	2	55	37.78
model 1	2079	2	56	39.28
model 1	2079	2	57	42.07
model 1	2079	2	58	45.24
model 1	2079	2	59	47.95
model 1	2079	3	60	49.7
model 1	2079	3	61	51.18
model 1	2079	3	62	52.39
model 1	2079	3	63	53.34
model 1	2079	3	64	53.79
model 1	2079	3	65	53.65
model 1	2079	3	66	52.99
model 1	2079	3	67	51.92
model 1	2079	3	68	50.62
model 1	2079	3	69	49.26
model 1	2079	3	70	47.97
model 1	2079	3	71	46.81
model 1	2079	3	72	45.8
model 1	2079	3	73	44.92
model 1	2079	3	74	44.16
model 1	2079	3	75	43.5
model 1	2079	3	76	42.91
model 1	2079	3	77	42.37
model 1	2079	3	78	41.89
model 1	2079	3	79	41.44
model 1	2079	3	80	41
model 1	2079	3	81	40.6
model 1	2079	3	82	40.22
model 1	2079	3	83	39.88
model 1	2079	3	84	39.53
model 1	2079	3	85	39.19
model 1	2079	3	86	38.96
model 1	2079	3	87	38.93
model 1	2079	3	88	40.67
model 1	2079	3	89	44.81
model 1	2079	3	90	49.8
model 1	2079	4	91	53.61
model 1	2079	4	92	55.32
model 1	2079	4	93	55.1
model 1	2079	4	94	53.82
model 1	2079	4	95	52.25
model 1	2079	4	96	50.85
model 1	2079	4	97	49.65
model 1	2079	4	98	48.6
model 1	2079	4	99	47.57
model 1	2079	4	100	46.51
model 1	2079	4	101	45.41
model 1	2079	4	102	44.3
model 1	2079	4	103	43.25
model 1	2079	4	104	42.37
model 1	2079	4	105	41.67
model 1	2079	4	106	41.05
model 1	2079	4	107	40.46
model 1	2079	4	108	39.88
model 1	2079	4	109	39.25
model 1	2079	4	110	38.6
model 1	2079	4	111	37.95
model 1	2079	4	112	37.34
model 1	2079	4	113	36.79
model 1	2079	4	114	36.27
model 1	2079	4	115	35.86
model 1	2079	4	116	35.49
model 1	2079	4	117	35.18
model 1	2079	4	118	35.03
model 1	2079	4	119	34.99
model 1	2079	4	120	34.89
model 1	2079	5	121	34.68
model 1	2079	5	122	34.42
model 1	2079	5	123	34.04
model 1	2079	5	124	33.58
model 1	2079	5	125	33.08
model 1	2079	5	126	32.64
model 1	2079	5	127	32.22
model 1	2079	5	128	31.88
model 1	2079	5	129	31.55
model 1	2079	5	130	31.13
model 1	2079	5	131	31.59
model 1	2079	5	132	33.03
model 1	2079	5	133	34.5
model 1	2079	5	134	35.17
model 1	2079	5	135	34.96
model 1	2079	5	136	34.21
model 1	2079	5	137	33.23
model 1	2079	5	138	32.27
model 1	2079	5	139	31.43
model 1	2079	5	140	30.69
model 1	2079	5	141	30.12
model 1	2079	5	142	29.54
model 1	2079	5	143	28.93
model 1	2079	5	144	28.41
model 1	2079	5	145	27.98
model 1	2079	5	146	27.56
model 1	2079	5	147	27.17
model 1	2079	5	148	26.74
model 1	2079	5	149	26.28
model 1	2079	5	150	25.92
model 1	2079	5	151	25.6
model 1	2079	6	152	25.43
model 1	2079	6	153	25.55
model 1	2079	6	154	25.74
model 1	2079	6	155	25.83
model 1	2079	6	156	25.76
model 1	2079	6	157	25.54
model 1	2079	6	158	25.21
model 1	2079	6	165	25.06
model 1	2079	6	166	25.68
model 1	2079	6	167	26.08
model 1	2079	6	168	26.12
model 1	2079	6	169	25.83
model 1	2079	6	170	25.36
model 1	2080	1	1	45.83
model 1	2080	1	2	44.92
model 1	2080	1	3	43.95
model 1	2080	1	4	42.86
model 1	2080	1	5	41.69
model 1	2080	1	6	40.53
model 1	2080	1	7	39.44
model 1	2080	1	8	38.45
model 1	2080	1	9	37.72
model 1	2080	1	10	37.2
model 1	2080	1	11	36.85
model 1	2080	1	12	36.6
model 1	2080	1	13	36.37
model 1	2080	1	14	36.1
model 1	2080	1	15	35.79
model 1	2080	1	16	35.45
model 1	2080	1	17	35.32
model 1	2080	1	18	35.25
model 1	2080	1	19	35.28
model 1	2080	1	20	36.42
model 1	2080	1	21	38.18
model 1	2080	1	22	39.9
model 1	2080	1	23	40.95
model 1	2080	1	24	41.18
model 1	2080	1	25	40.82
model 1	2080	1	26	40.13
model 1	2080	1	27	39.46
model 1	2080	1	28	38.95
model 1	2080	1	29	38.63
model 1	2080	1	30	38.46
model 1	2080	1	31	38.37
model 1	2080	2	32	38.29
model 1	2080	2	33	38.12
model 1	2080	2	34	37.86
model 1	2080	2	35	37.51
model 1	2080	2	36	37.12
model 1	2080	2	37	36.72
model 1	2080	2	38	36.33
model 1	2080	2	39	35.97
model 1	2080	2	40	35.62
model 1	2080	2	41	35.29
model 1	2080	2	42	34.97
model 1	2080	2	43	34.66
model 1	2080	2	44	34.37
model 1	2080	2	45	34.09
model 1	2080	2	46	33.82
model 1	2080	2	47	33.56
model 1	2080	2	48	33.3
model 1	2080	2	49	33.05
model 1	2080	2	50	32.81
model 1	2080	2	51	32.56
model 1	2080	2	52	32.33
model 1	2080	2	53	32.09
model 1	2080	2	54	31.86
model 1	2080	2	55	31.62
model 1	2080	2	56	31.37
model 1	2080	2	57	31.13
model 1	2080	2	58	30.89
model 1	2080	2	59	30.65
model 1	2080	2	60	30.44
model 1	2080	3	61	30.35
model 1	2080	3	62	30.31
model 1	2080	3	63	30.42
model 1	2080	3	64	30.57
model 1	2080	3	65	30.69
model 1	2080	3	66	30.9
model 1	2080	3	67	31.17
model 1	2080	3	68	31.55
model 1	2080	3	69	32.1
model 1	2080	3	70	32.69
model 1	2080	3	71	33.64
model 1	2080	3	72	35.16
model 1	2080	3	73	36.85
model 1	2080	3	74	38.13
model 1	2080	3	75	40.04
model 1	2080	3	76	42.75
model 1	2080	3	77	45.7
model 1	2080	3	78	48.29
model 1	2080	3	79	49.83
model 1	2080	3	80	50.02
model 1	2080	3	81	49.04
model 1	2080	3	82	47.39
model 1	2080	3	83	45.54
model 1	2080	3	84	43.75
model 1	2080	3	85	42.15
model 1	2080	3	86	40.9
model 1	2080	3	87	39.89
model 1	2080	3	88	40.25
model 1	2080	3	89	41.54
model 1	2080	3	90	43
model 1	2080	3	91	43.92
model 1	2080	4	92	43.99
model 1	2080	4	93	43.31
model 1	2080	4	94	42.21
model 1	2080	4	95	40.96
model 1	2080	4	96	39.74
model 1	2080	4	97	38.62
model 1	2080	4	98	37.63
model 1	2080	4	99	36.74
model 1	2080	4	100	35.96
model 1	2080	4	101	35.23
model 1	2080	4	102	34.57
model 1	2080	4	103	33.96
model 1	2080	4	104	33.38
model 1	2080	4	105	32.84
model 1	2080	4	106	32.36
model 1	2080	4	107	31.9
model 1	2080	4	108	31.45
model 1	2080	4	109	30.99
model 1	2080	4	110	30.59
model 1	2080	4	111	30.37
model 1	2080	4	112	30.26
model 1	2080	4	113	30.13
model 1	2080	4	114	29.89
model 1	2080	4	115	29.59
model 1	2080	4	116	29.26
model 1	2080	4	117	28.93
model 1	2080	4	118	28.65
model 1	2080	4	119	28.39
model 1	2080	4	120	28.11
model 1	2080	4	121	27.8
model 1	2080	5	122	27.44
model 1	2080	5	123	27.12
model 1	2080	5	124	26.83
model 1	2080	5	125	26.55
model 1	2080	5	126	26.23
model 1	2080	5	127	25.89
model 1	2080	5	128	25.56
model 1	2080	5	129	25.24
model 1	2080	5	130	25.14
model 1	2080	5	131	25.14
model 1	2080	5	132	25.11
model 1	2080	5	133	27.02
model 1	2080	5	134	32.95
model 1	2080	5	135	39.55
model 1	2080	5	136	44.07
model 1	2080	5	137	45.74
model 1	2080	5	138	45.34
model 1	2080	5	139	43.78
model 1	2080	5	140	41.8
model 1	2080	5	141	39.85
model 1	2080	5	142	38.07
model 1	2080	5	143	36.52
model 1	2080	5	144	35.19
model 1	2080	5	145	34
model 1	2080	5	146	33.03
model 1	2080	5	147	32.11
model 1	2080	5	148	31.29
model 1	2080	5	149	30.51
model 1	2080	5	150	29.91
model 1	2080	5	151	29.4
model 1	2080	5	152	28.88
model 1	2080	6	153	28.35
model 1	2080	6	154	27.78
model 1	2080	6	155	27.21
model 1	2080	6	156	26.66
model 1	2080	6	157	26.1
model 1	2080	6	158	25.57
model 1	2080	6	159	25.11
model 1	2081	1	30	25.56
model 1	2081	1	31	28.9
model 1	2081	2	32	31.92
model 1	2081	2	33	33.41
model 1	2081	2	34	33.26
model 1	2081	2	35	32.02
model 1	2081	2	36	30.35
model 1	2081	2	37	28.93
model 1	2081	2	38	27.99
model 1	2081	2	39	27.36
model 1	2081	2	40	26.76
model 1	2081	2	41	26.1
model 1	2081	2	42	25.38
model 1	2081	3	81	26.07
model 1	2081	3	82	26.12
model 1	2081	3	83	25.47
model 1	2081	4	102	25.05
model 1	2081	4	103	25.08
model 1	2081	4	115	25.49
model 1	2081	5	127	29.11
model 1	2081	5	128	34.28
model 1	2081	5	129	36.47
model 1	2081	5	130	35.94
model 1	2081	5	131	34.17
model 1	2081	5	132	32.2
model 1	2081	5	133	30.37
model 1	2081	5	134	28.74
model 1	2081	5	135	27.24
model 1	2081	5	136	25.88
model 1	2081	6	162	25.12
model 1	2081	6	163	25.18
model 1	2082	2	33	26.53
model 1	2082	2	34	30.1
model 1	2082	2	35	34.25
model 1	2082	2	36	39.71
model 1	2082	2	37	46.91
model 1	2082	2	38	54.63
model 1	2082	2	39	60.89
model 1	2082	2	40	64.37
model 1	2082	2	41	65.09
model 1	2082	2	42	64.6
model 1	2082	2	43	64.06
model 1	2082	2	44	63.79
model 1	2082	2	45	64.38
model 1	2082	2	46	65.55
model 1	2082	2	47	66.61
model 1	2082	2	48	66.9
model 1	2082	2	49	66.21
model 1	2082	2	50	64.95
model 1	2082	2	51	63.95
model 1	2082	2	52	63.39
model 1	2082	2	53	62.75
model 1	2082	2	54	61.47
model 1	2082	2	55	59.49
model 1	2082	2	56	57.08
model 1	2082	2	57	54.63
model 1	2082	2	58	52.39
model 1	2082	2	59	50.4
model 1	2082	3	60	48.65
model 1	2082	3	61	47.13
model 1	2082	3	62	45.85
model 1	2082	3	63	44.77
model 1	2082	3	64	43.83
model 1	2082	3	65	43.01
model 1	2082	3	66	42.25
model 1	2082	3	67	41.54
model 1	2082	3	68	40.87
model 1	2082	3	69	41.46
model 1	2082	3	70	43.19
model 1	2082	3	71	45.45
model 1	2082	3	72	47.23
model 1	2082	3	73	47.97
model 1	2082	3	74	47.64
model 1	2082	3	75	46.59
model 1	2082	3	76	45.31
model 1	2082	3	77	44.13
model 1	2082	3	78	43.18
model 1	2082	3	79	42.37
model 1	2082	3	80	41.57
model 1	2082	3	81	40.74
model 1	2082	3	82	39.92
model 1	2082	3	83	39.23
model 1	2082	3	84	38.96
model 1	2082	3	85	39.07
model 1	2082	3	86	39.26
model 1	2082	3	87	43.36
model 1	2082	3	88	52.71
model 1	2082	3	89	63.96
model 1	2082	3	90	73.26
model 1	2082	4	91	78.49
model 1	2082	4	92	79.93
model 1	2082	4	93	78.61
model 1	2082	4	94	75.62
model 1	2082	4	95	71.91
model 1	2082	4	96	68.07
model 1	2082	4	97	64.5
model 1	2082	4	98	61.36
model 1	2082	4	99	58.65
model 1	2082	4	100	57.82
model 1	2082	4	101	62.1
model 1	2082	4	102	70
model 1	2082	4	103	77.71
model 1	2082	4	104	81.92
model 1	2082	4	105	82.08
model 1	2082	4	106	79.57
model 1	2082	4	107	76.05
model 1	2082	4	108	72.53
model 1	2082	4	109	69.39
model 1	2082	4	110	66.66
model 1	2082	4	111	64.28
model 1	2082	4	112	62.19
model 1	2082	4	113	60.27
model 1	2082	4	114	58.65
model 1	2082	4	115	57.35
model 1	2082	4	116	56.29
model 1	2082	4	117	55.33
model 1	2082	4	118	54.5
model 1	2082	4	119	53.67
model 1	2082	4	120	52.76
model 1	2082	5	121	51.8
model 1	2082	5	122	50.79
model 1	2082	5	123	49.79
model 1	2082	5	124	48.79
model 1	2082	5	125	47.85
model 1	2082	5	126	46.94
model 1	2082	5	127	46.07
model 1	2082	5	128	45.25
model 1	2082	5	129	44.46
model 1	2082	5	130	43.69
model 1	2082	5	131	42.95
model 1	2082	5	132	42.23
model 1	2082	5	133	41.53
model 1	2082	5	134	40.87
model 1	2082	5	135	40.23
model 1	2082	5	136	39.61
model 1	2082	5	137	38.99
model 1	2082	5	138	38.36
model 1	2082	5	139	37.77
model 1	2082	5	140	37.16
model 1	2082	5	141	36.81
model 1	2082	5	142	36.66
model 1	2082	5	143	36.54
model 1	2082	5	144	36.27
model 1	2082	5	145	35.88
model 1	2082	5	146	35.4
model 1	2082	5	147	34.91
model 1	2082	5	148	34.39
model 1	2082	5	149	33.9
model 1	2082	5	150	33.42
model 1	2082	5	151	32.92
model 1	2082	6	152	32.47
model 1	2082	6	153	32.24
model 1	2082	6	154	32.23
model 1	2082	6	155	32.2
model 1	2082	6	156	31.99
model 1	2082	6	157	31.63
model 1	2082	6	158	31.18
model 1	2082	6	159	30.71
model 1	2082	6	160	30.24
model 1	2082	6	161	29.85
model 1	2082	6	162	29.49
model 1	2082	6	163	29.12
model 1	2082	6	164	28.72
model 1	2082	6	165	28.3
model 1	2082	6	166	27.86
model 1	2082	6	167	27.41
model 1	2082	6	168	26.99
model 1	2082	6	169	26.66
model 1	2082	6	170	26.41
model 1	2082	6	171	26.09
model 1	2082	6	172	25.79
model 1	2082	6	173	25.48
model 1	2082	6	174	25.21
model 1	2083	1	1	40.14
model 1	2083	1	2	38.31
model 1	2083	1	3	36.59
model 1	2083	1	4	34.99
model 1	2083	1	5	33.55
model 1	2083	1	6	32.27
model 1	2083	1	7	32.58
model 1	2083	1	8	34.78
model 1	2083	1	9	37.8
model 1	2083	1	10	40.11
model 1	2083	1	11	41.03
model 1	2083	1	12	40.74
model 1	2083	1	13	40.59
model 1	2083	1	14	40.93
model 1	2083	1	15	41.54
model 1	2083	1	16	41.77
model 1	2083	1	17	41.36
model 1	2083	1	18	40.39
model 1	2083	1	19	39.14
model 1	2083	1	20	37.83
model 1	2083	1	21	37.58
model 1	2083	1	22	38.13
model 1	2083	1	23	38.79
model 1	2083	1	24	39.38
model 1	2083	1	25	39.87
model 1	2083	1	26	41.16
model 1	2083	1	27	42.69
model 1	2083	1	28	44.07
model 1	2083	1	29	44.74
model 1	2083	1	30	44.7
model 1	2083	1	31	44.23
model 1	2083	2	32	43.6
model 1	2083	2	33	42.86
model 1	2083	2	34	42.03
model 1	2083	2	35	41.1
model 1	2083	2	36	40.09
model 1	2083	2	37	39.06
model 1	2083	2	38	38.09
model 1	2083	2	39	37.41
model 1	2083	2	40	37
model 1	2083	2	41	36.66
model 1	2083	2	42	36.22
model 1	2083	2	43	35.65
model 1	2083	2	44	35
model 1	2083	2	45	34.34
model 1	2083	2	46	33.79
model 1	2083	2	47	34.07
model 1	2083	2	48	34.67
model 1	2083	2	49	35.05
model 1	2083	2	50	34.87
model 1	2083	2	51	34.27
model 1	2083	2	52	33.53
model 1	2083	2	53	32.8
model 1	2083	2	54	32.26
model 1	2083	2	55	31.94
model 1	2083	2	56	31.83
model 1	2083	2	57	33.64
model 1	2083	2	58	37.11
model 1	2083	2	59	41.13
model 1	2083	3	60	44.67
model 1	2083	3	61	47.45
model 1	2083	3	62	50.17
model 1	2083	3	63	52.57
model 1	2083	3	64	54.77
model 1	2083	3	65	56.46
model 1	2083	3	66	57.78
model 1	2083	3	67	58.58
model 1	2083	3	68	58.79
model 1	2083	3	69	58.38
model 1	2083	3	70	57.55
model 1	2083	3	71	56.49
model 1	2083	3	72	55.31
model 1	2083	3	73	54.02
model 1	2083	3	74	52.6
model 1	2083	3	75	51.12
model 1	2083	3	76	49.65
model 1	2083	3	77	48.78
model 1	2083	3	78	52
model 1	2083	3	79	58.93
model 1	2083	3	80	66.56
model 1	2083	3	81	73.24
model 1	2083	3	82	77.93
model 1	2083	3	83	80.38
model 1	2083	3	84	80.54
model 1	2083	3	85	78.93
model 1	2083	3	86	76.24
model 1	2083	3	87	73.04
model 1	2083	3	88	69.81
model 1	2083	3	89	66.85
model 1	2083	3	90	64.95
model 1	2083	4	91	64.06
model 1	2083	4	92	63.79
model 1	2083	4	93	64.12
model 1	2083	4	94	64.54
model 1	2083	4	95	64.53
model 1	2083	4	96	63.77
model 1	2083	4	97	62.32
model 1	2083	4	98	60.58
model 1	2083	4	99	59.11
model 1	2083	4	100	57.89
model 1	2083	4	101	56.78
model 1	2083	4	102	55.64
model 1	2083	4	103	54.43
model 1	2083	4	104	53.11
model 1	2083	4	105	51.83
model 1	2083	4	106	50.69
model 1	2083	4	107	49.76
model 1	2083	4	108	48.95
model 1	2083	4	109	48.15
model 1	2083	4	110	47.3
model 1	2083	4	111	46.58
model 1	2083	4	112	45.93
model 1	2083	4	113	45.33
model 1	2083	4	114	44.74
model 1	2083	4	115	44.09
model 1	2083	4	116	43.36
model 1	2083	4	117	42.73
model 1	2083	4	118	42.32
model 1	2083	4	119	42.04
model 1	2083	4	120	41.8
model 1	2083	5	121	41.43
model 1	2083	5	122	40.85
model 1	2083	5	123	40.14
model 1	2083	5	124	39.34
model 1	2083	5	125	38.55
model 1	2083	5	126	37.78
model 1	2083	5	127	37.04
model 1	2083	5	128	36.36
model 1	2083	5	129	35.74
model 1	2083	5	130	35.14
model 1	2083	5	131	34.58
model 1	2083	5	132	34.04
model 1	2083	5	133	33.48
model 1	2083	5	134	32.9
model 1	2083	5	135	32.35
model 1	2083	5	136	31.8
model 1	2083	5	137	31.25
model 1	2083	5	138	30.7
model 1	2083	5	139	30.19
model 1	2083	5	140	29.78
model 1	2083	5	141	29.4
model 1	2083	5	142	29.06
model 1	2083	5	143	28.7
model 1	2083	5	144	28.31
model 1	2083	5	145	27.89
model 1	2083	5	146	27.45
model 1	2083	5	147	27.02
model 1	2083	5	148	26.58
model 1	2083	5	149	26.3
model 1	2083	5	150	26
model 1	2083	5	151	25.8
model 1	2083	6	152	25.98
model 1	2083	6	153	26.46
model 1	2083	6	154	26.84
model 1	2083	6	155	26.89
model 1	2083	6	156	26.66
model 1	2083	6	157	26.24
model 1	2083	6	158	25.7
model 1	2083	6	159	25.07
model 1	2083	6	172	27.5
model 1	2083	6	173	31.65
model 1	2083	6	174	35.05
model 1	2083	6	175	36.63
model 1	2083	6	176	36.47
model 1	2083	6	177	35.17
model 1	2083	6	178	33.43
model 1	2083	6	179	31.65
model 1	2083	6	180	30.06
model 1	2083	6	181	28.57
model 1	2084	3	67	25.41
model 1	2084	3	68	28.21
model 1	2084	3	69	29.64
model 1	2084	3	70	29.89
model 1	2084	3	71	29.41
model 1	2084	3	72	28.8
model 1	2084	3	73	28.23
model 1	2084	3	74	27.68
model 1	2084	3	75	27.03
model 1	2084	3	76	26.23
model 1	2084	3	77	25.37
model 1	2084	5	143	26.45
model 1	2084	5	144	28.44
model 1	2084	5	145	29.98
model 1	2084	5	146	30.46
model 1	2084	5	147	30.38
model 1	2084	5	148	29.9
model 1	2084	5	149	29.17
model 1	2084	5	150	28.25
model 1	2084	5	151	27.24
model 1	2084	5	152	26.57
model 1	2084	6	153	26.24
model 1	2084	6	154	25.92
model 1	2084	6	155	25.36
model 1	2085	1	20	25.8
model 1	2085	1	21	26.74
model 1	2085	1	22	27.02
model 1	2085	1	23	27.09
model 1	2085	1	24	27.27
model 1	2085	1	25	27.54
model 1	2085	1	26	27.69
model 1	2085	1	27	27.67
model 1	2085	1	28	27.61
model 1	2085	1	29	27.57
model 1	2085	1	30	27.48
model 1	2085	1	31	27.21
model 1	2085	2	32	26.76
model 1	2085	2	33	26.48
model 1	2085	2	34	27.29
model 1	2085	2	35	29.02
model 1	2085	2	36	30.98
model 1	2085	2	37	32.69
model 1	2085	2	38	33.82
model 1	2085	2	39	34.56
model 1	2085	2	40	35.51
model 1	2085	2	41	36.69
model 1	2085	2	42	37.98
model 1	2085	2	43	38.83
model 1	2085	2	44	39.03
model 1	2085	2	45	38.64
model 1	2085	2	46	37.86
model 1	2085	2	47	36.97
model 1	2085	2	48	36.26
model 1	2085	2	49	35.77
model 1	2085	2	50	35.37
model 1	2085	2	51	34.95
model 1	2085	2	52	34.47
model 1	2085	2	53	33.93
model 1	2085	2	54	33.38
model 1	2085	2	55	32.86
model 1	2085	2	56	32.38
model 1	2085	2	57	31.95
model 1	2085	2	58	31.82
model 1	2085	2	59	32.07
model 1	2085	3	60	32.47
model 1	2085	3	61	32.79
model 1	2085	3	62	32.85
model 1	2085	3	63	32.66
model 1	2085	3	64	32.31
model 1	2085	3	65	31.89
model 1	2085	3	66	31.46
model 1	2085	3	67	31.06
model 1	2085	3	68	30.69
model 1	2085	3	69	30.48
model 1	2085	3	70	30.41
model 1	2085	3	71	30.41
model 1	2085	3	72	30.63
model 1	2085	3	73	31.18
model 1	2085	3	74	32
model 1	2085	3	75	33.02
model 1	2085	3	76	33.99
model 1	2085	3	77	34.65
model 1	2085	3	78	34.89
model 1	2085	3	79	34.74
model 1	2085	3	80	34.32
model 1	2085	3	81	33.75
model 1	2085	3	82	33.15
model 1	2085	3	83	32.61
model 1	2085	3	84	32.11
model 1	2085	3	85	31.67
model 1	2085	3	86	31.23
model 1	2085	3	87	30.94
model 1	2085	3	88	31.99
model 1	2085	3	89	34.36
model 1	2085	3	90	37
model 1	2085	4	91	38.82
model 1	2085	4	92	39.4
model 1	2085	4	93	38.97
model 1	2085	4	94	37.97
model 1	2085	4	95	36.83
model 1	2085	4	96	35.74
model 1	2085	4	97	34.76
model 1	2085	4	98	33.92
model 1	2085	4	99	33.24
model 1	2085	4	100	32.79
model 1	2085	4	101	32.58
model 1	2085	4	102	32.52
model 1	2085	4	103	32.52
model 1	2085	4	104	32.47
model 1	2085	4	105	32.26
model 1	2085	4	106	32.11
model 1	2085	4	107	32.09
model 1	2085	4	108	32.1
model 1	2085	4	109	32.01
model 1	2085	4	110	32.35
model 1	2085	4	111	33.46
model 1	2085	4	112	34.46
model 1	2085	4	113	34.72
model 1	2085	4	114	35.97
model 1	2085	4	115	40.51
model 1	2085	4	116	46.71
model 1	2085	4	117	50.68
model 1	2085	4	118	51.11
model 1	2085	4	119	49.23
model 1	2085	4	120	46.58
model 1	2085	5	121	44.01
model 1	2085	5	122	41.74
model 1	2085	5	123	39.81
model 1	2085	5	124	38.14
model 1	2085	5	125	36.7
model 1	2085	5	126	35.44
model 1	2085	5	127	34.33
model 1	2085	5	128	33.35
model 1	2085	5	129	32.48
model 1	2085	5	130	31.83
model 1	2085	5	131	31.29
model 1	2085	5	132	30.76
model 1	2085	5	133	30.21
model 1	2085	5	134	29.7
model 1	2085	5	135	29.31
model 1	2085	5	136	28.92
model 1	2085	5	137	28.48
model 1	2085	5	138	28.01
model 1	2085	5	139	27.52
model 1	2085	5	140	27
model 1	2085	5	141	26.54
model 1	2085	5	142	26.13
model 1	2085	5	143	25.77
model 1	2085	5	144	25.41
model 1	2085	5	145	25.06
model 1	2085	5	149	25.3
model 1	2085	5	150	26.29
model 1	2085	5	151	26.71
model 1	2085	6	152	26.46
model 1	2085	6	153	25.83
model 1	2085	6	154	25.12
model 1	2086	1	1	25.69
model 1	2086	1	2	25.5
model 1	2086	1	3	25.24
model 1	2086	1	5	25.39
model 1	2086	1	6	26.79
model 1	2086	1	7	28.57
model 1	2086	1	8	29.75
model 1	2086	1	9	29.99
model 1	2086	1	10	30.06
model 1	2086	1	11	31.29
model 1	2086	1	12	33.22
model 1	2086	1	13	34.86
model 1	2086	1	14	35.54
model 1	2086	1	15	35.27
model 1	2086	1	16	34.41
model 1	2086	1	17	33.29
model 1	2086	1	18	32.35
model 1	2086	1	19	32.09
model 1	2086	1	20	32.51
model 1	2086	1	21	33.28
model 1	2086	1	22	33.87
model 1	2086	1	23	33.98
model 1	2086	1	24	33.62
model 1	2086	1	25	32.94
model 1	2086	1	26	32.14
model 1	2086	1	27	31.35
model 1	2086	1	28	30.63
model 1	2086	1	29	30.01
model 1	2086	1	30	29.59
model 1	2086	1	31	30.76
model 1	2086	2	32	33.46
model 1	2086	2	33	37.05
model 1	2086	2	34	40.79
model 1	2086	2	35	44.32
model 1	2086	2	36	47.11
model 1	2086	2	37	49.44
model 1	2086	2	38	51.07
model 1	2086	2	39	53.78
model 1	2086	2	40	57.09
model 1	2086	2	41	59.88
model 1	2086	2	42	61.22
model 1	2086	2	43	63.29
model 1	2086	2	44	65.92
model 1	2086	2	45	68.21
model 1	2086	2	46	69.06
model 1	2086	2	47	68.31
model 1	2086	2	48	66.39
model 1	2086	2	49	63.91
model 1	2086	2	50	61.36
model 1	2086	2	51	58.99
model 1	2086	2	52	56.88
model 1	2086	2	53	55.02
model 1	2086	2	54	53.36
model 1	2086	2	55	51.88
model 1	2086	2	56	50.56
model 1	2086	2	57	49.38
model 1	2086	2	58	48.33
model 1	2086	2	59	47.41
model 1	2086	3	60	46.63
model 1	2086	3	61	46.04
model 1	2086	3	62	45.96
model 1	2086	3	63	46.37
model 1	2086	3	64	47.05
model 1	2086	3	65	48.09
model 1	2086	3	66	49.32
model 1	2086	3	67	50.25
model 1	2086	3	68	50.53
model 1	2086	3	69	50.2
model 1	2086	3	70	49.85
model 1	2086	3	71	49.59
model 1	2086	3	72	49.39
model 1	2086	3	73	49.14
model 1	2086	3	74	48.76
model 1	2086	3	75	48.23
model 1	2086	3	76	47.58
model 1	2086	3	77	46.87
model 1	2086	3	78	46.15
model 1	2086	3	79	45.44
model 1	2086	3	80	44.75
model 1	2086	3	81	44.07
model 1	2086	3	82	43.45
model 1	2086	3	83	42.87
model 1	2086	3	84	42.31
model 1	2086	3	85	41.78
model 1	2086	3	86	41.29
model 1	2086	3	87	40.81
model 1	2086	3	88	40.35
model 1	2086	3	89	39.94
model 1	2086	3	90	39.56
model 1	2086	4	91	39.17
model 1	2086	4	92	38.81
model 1	2086	4	93	38.47
model 1	2086	4	94	38.12
model 1	2086	4	95	37.79
model 1	2086	4	96	37.5
model 1	2086	4	97	37.25
model 1	2086	4	98	37
model 1	2086	4	99	36.73
model 1	2086	4	100	36.45
model 1	2086	4	101	36.15
model 1	2086	4	102	35.93
model 1	2086	4	103	35.79
model 1	2086	4	104	35.92
model 1	2086	4	105	36.19
model 1	2086	4	106	37.08
model 1	2086	4	107	38.44
model 1	2086	4	108	39.82
model 1	2086	4	109	40.82
model 1	2086	4	110	41.08
model 1	2086	4	111	40.71
model 1	2086	4	112	39.98
model 1	2086	4	113	39.24
model 1	2086	4	114	38.99
model 1	2086	4	115	42.7
model 1	2086	4	116	50.97
model 1	2086	4	117	60.09
model 1	2086	4	118	66.19
model 1	2086	4	119	68.14
model 1	2086	4	120	66.88
model 1	2086	5	121	64.06
model 1	2086	5	122	60.82
model 1	2086	5	123	57.99
model 1	2086	5	124	55.74
model 1	2086	5	125	53.84
model 1	2086	5	126	52.24
model 1	2086	5	127	50.84
model 1	2086	5	128	49.51
model 1	2086	5	129	48.2
model 1	2086	5	130	46.98
model 1	2086	5	131	45.86
model 1	2086	5	132	44.81
model 1	2086	5	133	43.71
model 1	2086	5	134	42.69
model 1	2086	5	135	41.75
model 1	2086	5	136	41.16
model 1	2086	5	137	40.95
model 1	2086	5	138	41.78
model 1	2086	5	139	43.51
model 1	2086	5	140	45.17
model 1	2086	5	141	45.98
model 1	2086	5	142	45.77
model 1	2086	5	143	45.03
model 1	2086	5	144	44.15
model 1	2086	5	145	43.21
model 1	2086	5	146	42.35
model 1	2086	5	147	41.55
model 1	2086	5	148	40.75
model 1	2086	5	149	39.9
model 1	2086	5	150	39.01
model 1	2086	5	151	38.19
model 1	2086	6	152	37.47
model 1	2086	6	153	36.79
model 1	2086	6	154	36.14
model 1	2086	6	155	35.59
model 1	2086	6	156	35.1
model 1	2086	6	157	34.62
model 1	2086	6	158	34.11
model 1	2086	6	159	33.57
model 1	2086	6	160	33.04
model 1	2086	6	161	32.54
model 1	2086	6	162	32.05
model 1	2086	6	163	31.64
model 1	2086	6	164	31.27
model 1	2086	6	165	30.86
model 1	2086	6	166	30.59
model 1	2086	6	167	30.57
model 1	2086	6	168	30.68
model 1	2086	6	169	30.62
model 1	2086	6	170	30.32
model 1	2086	6	171	29.9
model 1	2086	6	172	29.51
model 1	2086	6	173	29.18
model 1	2086	6	174	28.8
model 1	2086	6	175	28.37
model 1	2086	6	176	27.94
model 1	2086	6	177	27.54
model 1	2086	6	178	27.15
model 1	2086	6	179	26.73
model 1	2086	6	180	26.33
model 1	2086	6	181	25.95
model 1	2087	1	1	41.97
model 1	2087	1	2	41.53
model 1	2087	1	3	41.08
model 1	2087	1	4	40.62
model 1	2087	1	5	40.8
model 1	2087	1	6	41.89
model 1	2087	1	7	44.68
model 1	2087	1	8	48.63
model 1	2087	1	9	54.76
model 1	2087	1	10	62.73
model 1	2087	1	11	70.46
model 1	2087	1	12	75.9
model 1	2087	1	13	78.35
model 1	2087	1	14	78.23
model 1	2087	1	15	76.49
model 1	2087	1	16	74.03
model 1	2087	1	17	71.57
model 1	2087	1	18	69.49
model 1	2087	1	19	67.89
model 1	2087	1	20	66.62
model 1	2087	1	21	65.78
model 1	2087	1	22	65.13
model 1	2087	1	23	64.41
model 1	2087	1	24	63.47
model 1	2087	1	25	62.27
model 1	2087	1	26	60.89
model 1	2087	1	27	59.44
model 1	2087	1	28	58.04
model 1	2087	1	29	56.73
model 1	2087	1	30	55.54
model 1	2087	1	31	54.49
model 1	2087	2	32	54.01
model 1	2087	2	33	54.3
model 1	2087	2	34	55.05
model 1	2087	2	35	56.35
model 1	2087	2	36	57.87
model 1	2087	2	37	59.21
model 1	2087	2	38	59.95
model 1	2087	2	39	59.92
model 1	2087	2	40	59.27
model 1	2087	2	41	58.28
model 1	2087	2	42	57.23
model 1	2087	2	43	56.29
model 1	2087	2	44	55.56
model 1	2087	2	45	55.53
model 1	2087	2	46	56.29
model 1	2087	2	47	57.46
model 1	2087	2	48	58.41
model 1	2087	2	49	58.79
model 1	2087	2	50	58.56
model 1	2087	2	51	57.92
model 1	2087	2	52	57.06
model 1	2087	2	53	56.12
model 1	2087	2	54	55.17
model 1	2087	2	55	54.33
model 1	2087	2	56	54.3
model 1	2087	2	57	55.19
model 1	2087	2	58	56.55
model 1	2087	2	59	57.93
model 1	2087	3	60	58.87
model 1	2087	3	61	59.13
model 1	2087	3	62	58.69
model 1	2087	3	63	57.78
model 1	2087	3	64	56.69
model 1	2087	3	65	55.58
model 1	2087	3	66	54.71
model 1	2087	3	67	54.28
model 1	2087	3	68	54.27
model 1	2087	3	69	54.48
model 1	2087	3	70	54.61
model 1	2087	3	71	54.47
model 1	2087	3	72	54.01
model 1	2087	3	73	53.34
model 1	2087	3	74	52.58
model 1	2087	3	75	51.8
model 1	2087	3	76	51.08
model 1	2087	3	77	50.49
model 1	2087	3	78	50.02
model 1	2087	3	79	49.57
model 1	2087	3	80	49.06
model 1	2087	3	81	48.51
model 1	2087	3	82	48.27
model 1	2087	3	83	48.34
model 1	2087	3	84	48.49
model 1	2087	3	85	48.48
model 1	2087	3	86	48.22
model 1	2087	3	87	47.79
model 1	2087	3	88	47.8
model 1	2087	3	89	48.24
model 1	2087	3	90	48.68
model 1	2087	4	91	48.79
model 1	2087	4	92	48.67
model 1	2087	4	93	48.73
model 1	2087	4	94	49.44
model 1	2087	4	95	50.73
model 1	2087	4	96	51.97
model 1	2087	4	97	52.58
model 1	2087	4	98	52.33
model 1	2087	4	99	51.48
model 1	2087	4	100	50.35
model 1	2087	4	101	49.23
model 1	2087	4	102	48.21
model 1	2087	4	103	47.67
model 1	2087	4	104	47.56
model 1	2087	4	105	47.57
model 1	2087	4	106	47.48
model 1	2087	4	107	47.32
model 1	2087	4	108	47.17
model 1	2087	4	109	47.04
model 1	2087	4	110	46.85
model 1	2087	4	111	46.71
model 1	2087	4	112	46.42
model 1	2087	4	113	45.88
model 1	2087	4	114	45.09
model 1	2087	4	115	44.27
model 1	2087	4	116	43.47
model 1	2087	4	117	42.76
model 1	2087	4	118	42.14
model 1	2087	4	119	41.55
model 1	2087	4	120	40.92
model 1	2087	5	121	40.3
model 1	2087	5	122	39.66
model 1	2087	5	123	39.01
model 1	2087	5	124	38.41
model 1	2087	5	125	37.86
model 1	2087	5	126	37.36
model 1	2087	5	127	36.91
model 1	2087	5	128	36.45
model 1	2087	5	129	36.03
model 1	2087	5	130	35.58
model 1	2087	5	131	35.13
model 1	2087	5	132	34.77
model 1	2087	5	133	34.41
model 1	2087	5	134	34.07
model 1	2087	5	135	33.72
model 1	2087	5	136	33.3
model 1	2087	5	137	32.84
model 1	2087	5	138	32.36
model 1	2087	5	139	31.88
model 1	2087	5	140	31.43
model 1	2087	5	141	31
model 1	2087	5	142	30.58
model 1	2087	5	143	30.19
model 1	2087	5	144	29.88
model 1	2087	5	145	29.59
model 1	2087	5	146	29.36
model 1	2087	5	147	29.3
model 1	2087	5	148	29.38
model 1	2087	5	149	29.96
model 1	2087	5	150	30.94
model 1	2087	5	151	33.01
model 1	2087	6	152	36.16
model 1	2087	6	153	39.63
model 1	2087	6	154	42.54
model 1	2087	6	155	44.34
model 1	2087	6	156	44.82
model 1	2087	6	157	44.44
model 1	2087	6	158	44.01
model 1	2087	6	159	43.7
model 1	2087	6	160	43.51
model 1	2087	6	161	43.72
model 1	2087	6	162	44.54
model 1	2087	6	163	46.62
model 1	2087	6	164	50.67
model 1	2087	6	165	55.9
model 1	2087	6	166	59.87
model 1	2087	6	167	60.97
model 1	2087	6	168	59.6
model 1	2087	6	169	57.04
model 1	2087	6	170	54.14
model 1	2087	6	171	51.29
model 1	2087	6	172	48.69
model 1	2087	6	173	46.41
model 1	2087	6	174	44.52
model 1	2087	6	175	42.93
model 1	2087	6	176	41.44
model 1	2087	6	177	40.05
model 1	2087	6	178	38.72
model 1	2087	6	179	37.48
model 1	2087	6	180	36.37
model 1	2087	6	181	36.97
model 1	2088	1	1	38.37
model 1	2088	1	2	37.86
model 1	2088	1	3	37.38
model 1	2088	1	4	37.01
model 1	2088	1	5	38.1
model 1	2088	1	6	40.84
model 1	2088	1	7	44.22
model 1	2088	1	8	46.85
model 1	2088	1	9	48.03
model 1	2088	1	10	47.86
model 1	2088	1	11	46.84
model 1	2088	1	12	45.52
model 1	2088	1	13	44.18
model 1	2088	1	14	42.95
model 1	2088	1	15	41.83
model 1	2088	1	16	40.84
model 1	2088	1	17	39.98
model 1	2088	1	18	39.56
model 1	2088	1	19	39.57
model 1	2088	1	20	39.83
model 1	2088	1	21	40.06
model 1	2088	1	22	40.06
model 1	2088	1	23	39.79
model 1	2088	1	24	39.32
model 1	2088	1	25	38.77
model 1	2088	1	26	38.22
model 1	2088	1	27	37.71
model 1	2088	1	28	37.24
model 1	2088	1	29	37.63
model 1	2088	1	30	39.01
model 1	2088	1	31	40.9
model 1	2088	2	32	42.52
model 1	2088	2	33	43.76
model 1	2088	2	34	44.77
model 1	2088	2	35	45.63
model 1	2088	2	36	46.59
model 1	2088	2	37	47.65
model 1	2088	2	38	48.51
model 1	2088	2	39	48.92
model 1	2088	2	40	48.84
model 1	2088	2	41	48.35
model 1	2088	2	42	47.7
model 1	2088	2	43	47.03
model 1	2088	2	44	46.43
model 1	2088	2	45	45.86
model 1	2088	2	46	45.3
model 1	2088	2	47	44.79
model 1	2088	2	48	44.33
model 1	2088	2	49	43.92
model 1	2088	2	50	43.51
model 1	2088	2	51	43.09
model 1	2088	2	52	42.64
model 1	2088	2	53	42.41
model 1	2088	2	54	42.53
model 1	2088	2	55	42.91
model 1	2088	2	56	43.49
model 1	2088	2	57	44.73
model 1	2088	2	58	46.59
model 1	2088	2	59	48.59
model 1	2088	2	60	50.11
model 1	2088	3	61	50.75
model 1	2088	3	62	50.48
model 1	2088	3	63	49.62
model 1	2088	3	64	48.52
model 1	2088	3	65	47.42
model 1	2088	3	66	46.41
model 1	2088	3	67	45.54
model 1	2088	3	68	44.78
model 1	2088	3	69	44.11
model 1	2088	3	70	43.51
model 1	2088	3	71	42.98
model 1	2088	3	72	42.49
model 1	2088	3	73	42.05
model 1	2088	3	74	41.68
model 1	2088	3	75	41.32
model 1	2088	3	76	40.96
model 1	2088	3	77	40.61
model 1	2088	3	78	40.26
model 1	2088	3	79	40.07
model 1	2088	3	80	40.06
model 1	2088	3	81	40.16
model 1	2088	3	82	40.24
model 1	2088	3	83	40.22
model 1	2088	3	84	40.07
model 1	2088	3	85	39.79
model 1	2088	3	86	39.9
model 1	2088	3	87	43.25
model 1	2088	3	88	49.85
model 1	2088	3	89	57.27
model 1	2088	3	90	62.74
model 1	2088	3	91	65.19
model 1	2088	4	92	65.38
model 1	2088	4	93	64.28
model 1	2088	4	94	62.65
model 1	2088	4	95	60.89
model 1	2088	4	96	59.13
model 1	2088	4	97	57.39
model 1	2088	4	98	55.74
model 1	2088	4	99	54.24
model 1	2088	4	100	52.89
model 1	2088	4	101	51.66
model 1	2088	4	102	50.52
model 1	2088	4	103	49.43
model 1	2088	4	104	48.38
model 1	2088	4	105	47.35
model 1	2088	4	106	46.44
model 1	2088	4	107	45.64
model 1	2088	4	108	44.89
model 1	2088	4	109	44.17
model 1	2088	4	110	43.46
model 1	2088	4	111	42.84
model 1	2088	4	112	42.25
model 1	2088	4	113	41.67
model 1	2088	4	114	41.03
model 1	2088	4	115	40.49
model 1	2088	4	116	39.94
model 1	2088	4	117	39.51
model 1	2088	4	118	39.1
model 1	2088	4	119	38.66
model 1	2088	4	120	38.19
model 1	2088	4	121	38.13
model 1	2088	5	122	38.4
model 1	2088	5	123	38.88
model 1	2088	5	124	39.22
model 1	2088	5	125	39.3
model 1	2088	5	126	39.01
model 1	2088	5	127	38.51
model 1	2088	5	128	37.89
model 1	2088	5	129	37.31
model 1	2088	5	130	36.96
model 1	2088	5	131	36.84
model 1	2088	5	132	36.88
model 1	2088	5	133	36.98
model 1	2088	5	134	36.98
model 1	2088	5	135	36.79
model 1	2088	5	136	36.37
model 1	2088	5	137	35.77
model 1	2088	5	138	35.11
model 1	2088	5	139	34.46
model 1	2088	5	140	33.82
model 1	2088	5	141	33.2
model 1	2088	5	142	32.59
model 1	2088	5	143	32.02
model 1	2088	5	144	31.54
model 1	2088	5	145	31.06
model 1	2088	5	146	30.56
model 1	2088	5	147	30.07
model 1	2088	5	148	29.64
model 1	2088	5	149	29.26
model 1	2088	5	150	28.88
model 1	2088	5	151	28.46
model 1	2088	5	152	28.02
model 1	2088	6	153	27.6
model 1	2088	6	154	27.21
model 1	2088	6	155	26.81
model 1	2088	6	156	26.43
model 1	2088	6	157	26.07
model 1	2088	6	158	25.8
model 1	2088	6	159	25.93
model 1	2088	6	160	26.19
model 1	2088	6	161	26.41
model 1	2088	6	162	26.33
model 1	2088	6	163	26.14
model 1	2088	6	164	25.78
model 1	2088	6	165	25.37
model 1	2088	6	166	25.01
model 1	2088	6	177	25.52
model 1	2088	6	178	26.52
model 1	2088	6	179	27.33
model 1	2088	6	180	27.62
model 1	2088	6	181	29.08
model 1	2088	6	182	32.64
model 1	2089	1	1	72.03
model 1	2089	1	2	70.42
model 1	2089	1	3	68.96
model 1	2089	1	4	67.84
model 1	2089	1	5	67.26
model 1	2089	1	6	67.36
model 1	2089	1	7	67.81
model 1	2089	1	8	68.32
model 1	2089	1	9	68.62
model 1	2089	1	10	68.57
model 1	2089	1	11	68.35
model 1	2089	1	12	68.26
model 1	2089	1	13	68.33
model 1	2089	1	14	68.41
model 1	2089	1	15	68.63
model 1	2089	1	16	69.49
model 1	2089	1	17	70.91
model 1	2089	1	18	72.38
model 1	2089	1	19	73.32
model 1	2089	1	20	73.83
model 1	2089	1	21	74.05
model 1	2089	1	22	74.03
model 1	2089	1	23	73.73
model 1	2089	1	24	73.11
model 1	2089	1	25	72.19
model 1	2089	1	26	71.06
model 1	2089	1	27	69.9
model 1	2089	1	28	68.82
model 1	2089	1	29	67.84
model 1	2089	1	30	66.95
model 1	2089	1	31	66.13
model 1	2089	2	32	65.36
model 1	2089	2	33	64.65
model 1	2089	2	34	64.02
model 1	2089	2	35	63.52
model 1	2089	2	36	63.42
model 1	2089	2	37	63.82
model 1	2089	2	38	64.4
model 1	2089	2	39	64.75
model 1	2089	2	40	64.69
model 1	2089	2	41	65.06
model 1	2089	2	42	66.4
model 1	2089	2	43	68.42
model 1	2089	2	44	70.63
model 1	2089	2	45	72.63
model 1	2089	2	46	74.1
model 1	2089	2	47	74.82
model 1	2089	2	48	74.75
model 1	2089	2	49	74.12
model 1	2089	2	50	73.19
model 1	2089	2	51	72.94
model 1	2089	2	52	73.76
model 1	2089	2	53	75.59
model 1	2089	2	54	77.56
model 1	2089	2	55	79.13
model 1	2089	2	56	80.04
model 1	2089	2	57	80.31
model 1	2089	2	58	79.98
model 1	2089	2	59	79.11
model 1	2089	3	60	77.81
model 1	2089	3	61	76.31
model 1	2089	3	62	74.78
model 1	2089	3	63	73.34
model 1	2089	3	64	72.05
model 1	2089	3	65	70.92
model 1	2089	3	66	69.96
model 1	2089	3	67	69.17
model 1	2089	3	68	68.8
model 1	2089	3	69	69.23
model 1	2089	3	70	70.23
model 1	2089	3	71	71.21
model 1	2089	3	72	71.66
model 1	2089	3	73	71.49
model 1	2089	3	74	70.87
model 1	2089	3	75	70.04
model 1	2089	3	76	69.14
model 1	2089	3	77	68.27
model 1	2089	3	78	67.44
[truncated: 34,159 more rows]

## Sheet: SummerDischarge_baseline
Climatic model	Year	Month	Day number	Discharge (m3/s)
model 1	1974	7	182	31.39
model 1	1974	7	183	30.94
model 1	1974	7	184	30.53
model 1	1974	7	185	30.16
model 1	1974	7	186	29.91
model 1	1974	7	187	30.15
model 1	1974	7	188	30.88
model 1	1974	7	189	31.56
model 1	1974	7	190	31.83
model 1	1974	7	191	31.71
model 1	1974	7	192	31.45
model 1	1974	7	193	31.19
model 1	1974	7	194	30.87
model 1	1974	7	195	30.42
model 1	1974	7	196	29.91
model 1	1974	7	197	29.4
model 1	1974	7	198	28.88
model 1	1974	7	199	28.37
model 1	1974	7	200	27.87
model 1	1974	7	201	27.39
model 1	1974	7	202	26.96
model 1	1974	7	203	26.51
model 1	1974	7	204	26.07
model 1	1974	7	205	25.67
model 1	1974	7	206	25.26
model 1	1974	10	293	26.21
model 1	1974	10	294	30.24
model 1	1974	10	295	35.14
model 1	1974	10	296	39.22
model 1	1974	10	297	42.11
model 1	1974	10	298	43.45
model 1	1974	10	299	43.16
model 1	1974	10	300	41.59
model 1	1974	10	301	39.38
model 1	1974	10	302	37.03
model 1	1974	10	303	34.86
model 1	1974	10	304	32.98
model 1	1974	11	305	31.41
model 1	1974	11	306	32.26
model 1	1974	11	307	35.3
model 1	1974	11	308	38.75
model 1	1974	11	309	40.72
model 1	1974	11	310	42.08
model 1	1974	11	311	43.6
model 1	1974	11	312	45.28
model 1	1974	11	313	46.32
model 1	1974	11	314	46.33
model 1	1974	11	315	45.32
model 1	1974	11	316	43.9
model 1	1974	11	317	42.59
model 1	1974	11	318	42.02
model 1	1974	11	319	42.27
model 1	1974	11	320	42.88
model 1	1974	11	321	43.22
model 1	1974	11	322	42.87
model 1	1974	11	323	42.29
model 1	1974	11	324	42.82
model 1	1974	11	325	44.3
model 1	1974	11	326	45.89
model 1	1974	11	327	46.63
model 1	1974	11	328	46.23
model 1	1974	11	329	44.92
model 1	1974	11	330	43.13
model 1	1974	11	331	41.24
model 1	1974	11	332	39.48
model 1	1974	11	333	37.9
model 1	1974	11	334	36.52
model 1	1974	12	335	35.33
model 1	1974	12	336	34.29
model 1	1974	12	337	33.38
model 1	1974	12	338	32.57
model 1	1974	12	339	31.86
model 1	1974	12	340	31.23
model 1	1974	12	341	30.66
model 1	1974	12	342	30.14
model 1	1974	12	343	29.67
model 1	1974	12	344	29.24
model 1	1974	12	345	28.83
model 1	1974	12	346	28.47
model 1	1974	12	347	28.13
model 1	1974	12	348	27.81
model 1	1974	12	349	27.5
model 1	1974	12	350	27.22
model 1	1974	12	351	26.94
model 1	1974	12	352	26.69
model 1	1974	12	353	26.45
model 1	1974	12	354	26.22
model 1	1974	12	355	26
model 1	1974	12	356	25.79
model 1	1974	12	357	25.63
model 1	1974	12	358	25.5
model 1	1974	12	359	25.35
model 1	1974	12	360	25.17
model 1	1975	7	182	36.62
model 1	1975	7	183	36.29
model 1	1975	7	184	35.96
model 1	1975	7	185	35.68
model 1	1975	7	186	35.41
model 1	1975	7	187	35.15
model 1	1975	7	188	34.86
model 1	1975	7	189	34.53
model 1	1975	7	190	34.17
model 1	1975	7	191	33.81
model 1	1975	7	192	33.45
model 1	1975	7	193	33.11
model 1	1975	7	194	32.74
model 1	1975	7	195	32.38
model 1	1975	7	196	32.02
model 1	1975	7	197	31.64
model 1	1975	7	198	31.4
model 1	1975	7	199	31.19
model 1	1975	7	200	30.98
model 1	1975	7	201	30.86
model 1	1975	7	202	30.86
model 1	1975	7	203	30.98
model 1	1975	7	204	30.94
model 1	1975	7	205	30.85
model 1	1975	7	206	30.76
model 1	1975	7	207	30.62
model 1	1975	7	208	30.45
model 1	1975	7	209	30.17
model 1	1975	7	210	29.86
model 1	1975	7	211	29.59
model 1	1975	7	212	29.56
model 1	1975	8	213	29.61
model 1	1975	8	214	29.53
model 1	1975	8	215	29.33
model 1	1975	8	216	29.03
model 1	1975	8	217	28.73
model 1	1975	8	218	28.42
model 1	1975	8	219	28.13
model 1	1975	8	220	27.84
model 1	1975	8	221	27.53
model 1	1975	8	222	27.21
model 1	1975	8	223	26.9
model 1	1975	8	224	26.58
model 1	1975	8	225	26.29
model 1	1975	8	226	26.06
model 1	1975	8	227	25.78
model 1	1975	8	228	25.5
model 1	1975	8	229	25.24
model 1	1975	8	230	25.04
model 1	1978	7	182	48.11
model 1	1978	7	183	46.22
model 1	1978	7	184	44.56
model 1	1978	7	185	43.07
model 1	1978	7	186	41.72
model 1	1978	7	187	40.46
model 1	1978	7	188	39.46
model 1	1978	7	189	38.55
model 1	1978	7	190	37.62
model 1	1978	7	191	36.66
model 1	1978	7	192	35.74
model 1	1978	7	193	34.83
model 1	1978	7	194	34.02
model 1	1978	7	195	33.24
model 1	1978	7	196	32.52
model 1	1978	7	197	31.84
model 1	1978	7	198	31.13
model 1	1978	7	199	30.44
model 1	1978	7	200	29.87
model 1	1978	7	201	29.38
model 1	1978	7	202	28.87
model 1	1978	7	203	28.38
model 1	1978	7	204	27.86
model 1	1978	7	205	27.34
model 1	1978	7	206	26.82
model 1	1978	7	207	26.31
model 1	1978	7	208	25.83
model 1	1978	7	209	25.34
model 1	1978	10	293	25.82
model 1	1978	10	294	28.92
model 1	1978	10	295	31.5
model 1	1978	10	296	32.78
model 1	1978	10	297	32.66
model 1	1978	10	298	31.7
model 1	1978	10	299	30.55
model 1	1978	10	300	29.45
model 1	1978	10	301	28.32
model 1	1978	10	302	27.47
model 1	1978	10	303	26.97
model 1	1978	10	304	26.88
model 1	1978	11	305	26.98
model 1	1978	11	306	27.21
model 1	1978	11	307	27.13
model 1	1978	11	308	26.59
model 1	1978	11	309	25.7
model 1	1979	7	182	35.87
model 1	1979	7	183	35.7
model 1	1979	7	184	35.26
model 1	1979	7	185	34.88
model 1	1979	7	186	34.54
model 1	1979	7	187	34.17
model 1	1979	7	188	33.74
model 1	1979	7	189	33.22
model 1	1979	7	190	32.66
model 1	1979	7	191	32.21
model 1	1979	7	192	31.85
model 1	1979	7	193	31.48
model 1	1979	7	194	31.06
model 1	1979	7	195	30.6
model 1	1979	7	196	30.13
model 1	1979	7	197	29.62
model 1	1979	7	198	29.12
model 1	1979	7	199	28.66
model 1	1979	7	200	28.2
model 1	1979	7	201	27.76
model 1	1979	7	202	27.31
model 1	1979	7	203	26.98
model 1	1979	7	204	26.97
model 1	1979	7	205	27.18
model 1	1979	7	206	27.58
model 1	1979	7	207	27.91
model 1	1979	7	208	28.26
model 1	1979	7	209	28.6
model 1	1979	7	210	29.08
model 1	1979	7	211	29.44
model 1	1979	7	212	29.5
model 1	1979	8	213	29.21
model 1	1979	8	214	28.75
model 1	1979	8	215	28.24
model 1	1979	8	216	27.75
model 1	1979	8	217	27.25
model 1	1979	8	218	26.75
model 1	1979	8	219	26.23
model 1	1979	8	220	25.71
model 1	1979	8	221	25.17
model 1	1979	12	349	25.64
model 1	1979	12	350	27.45
model 1	1979	12	351	28.35
model 1	1979	12	352	28.22
model 1	1979	12	353	27.35
model 1	1979	12	354	26.12
model 1	1979	12	364	25.11
model 1	1979	12	365	25.17
model 1	1980	7	183	27.19
model 1	1980	7	184	26.74
model 1	1980	7	185	26.39
model 1	1980	7	186	26.13
model 1	1980	7	187	25.84
model 1	1980	7	188	25.56
model 1	1980	7	189	25.28
model 1	1980	10	299	26.35
model 1	1980	10	300	30.88
model 1	1980	10	301	35.52
model 1	1980	10	302	38.84
model 1	1980	10	303	41.02
model 1	1980	10	304	42.39
model 1	1980	10	305	43.09
model 1	1980	11	306	43.28
model 1	1980	11	307	43.42
model 1	1980	11	308	43.53
model 1	1980	11	309	45.07
model 1	1980	11	310	48.03
model 1	1980	11	311	51.16
model 1	1980	11	312	53.06
model 1	1980	11	313	56.61
model 1	1980	11	314	62.22
model 1	1980	11	315	67.84
model 1	1980	11	316	70.86
model 1	1980	11	317	70.8
model 1	1980	11	318	68.95
model 1	1980	11	319	66.49
model 1	1980	11	320	64.13
model 1	1980	11	321	62.27
model 1	1980	11	322	60.84
model 1	1980	11	323	59.46
model 1	1980	11	324	57.8
model 1	1980	11	325	55.9
model 1	1980	11	326	53.91
model 1	1980	11	327	51.92
model 1	1980	11	328	50.02
model 1	1980	11	329	48.28
model 1	1980	11	330	46.68
model 1	1980	11	331	45.21
model 1	1980	11	332	44.01
model 1	1980	11	333	45.02
model 1	1980	11	334	48.34
model 1	1980	11	335	52.73
model 1	1980	12	336	56.83
model 1	1980	12	337	59.51
model 1	1980	12	338	60.62
model 1	1980	12	339	61.1
model 1	1980	12	340	61.87
model 1	1980	12	341	64.47
model 1	1980	12	342	68.55
model 1	1980	12	343	72.21
model 1	1980	12	344	73.7
model 1	1980	12	345	72.81
model 1	1980	12	346	70.4
model 1	1980	12	347	67.45
model 1	1980	12	348	64.52
model 1	1980	12	349	61.83
model 1	1980	12	350	59.43
model 1	1980	12	351	57.29
model 1	1980	12	352	55.38
model 1	1980	12	353	53.66
model 1	1980	12	354	52.12
model 1	1980	12	355	50.74
model 1	1980	12	356	49.51
model 1	1980	12	357	48.39
model 1	1980	12	358	47.38
model 1	1980	12	359	46.45
model 1	1980	12	360	45.6
model 1	1980	12	361	44.82
model 1	1980	12	362	44.08
model 1	1980	12	363	43.4
model 1	1980	12	364	42.78
model 1	1980	12	365	42.22
model 1	1980	12	366	41.67
model 1	1981	7	182	29.89
model 1	1981	7	183	29.97
model 1	1981	7	184	29.94
model 1	1981	7	185	29.76
model 1	1981	7	186	29.41
model 1	1981	7	187	28.99
model 1	1981	7	188	28.6
model 1	1981	7	189	28.24
model 1	1981	7	190	27.87
model 1	1981	7	191	27.5
model 1	1981	7	192	27.14
model 1	1981	7	193	26.77
model 1	1981	7	194	26.38
model 1	1981	7	195	25.98
model 1	1981	7	196	25.57
model 1	1981	7	197	25.18
model 1	1981	10	304	26.43
model 1	1981	11	305	28.09
model 1	1981	11	306	28.27
model 1	1981	11	307	27.46
model 1	1981	11	308	26.29
model 1	1981	11	309	25.13
model 1	1981	11	325	25.78
model 1	1981	11	326	27.95
model 1	1981	11	327	29.12
model 1	1981	11	328	29.03
model 1	1981	11	329	28.04
model 1	1981	11	330	27.19
model 1	1981	11	331	26.84
model 1	1981	11	332	26.87
model 1	1981	11	333	27.01
model 1	1981	11	334	27.04
model 1	1981	12	335	26.88
model 1	1981	12	336	27.12
model 1	1981	12	337	27.85
model 1	1981	12	338	28.55
model 1	1981	12	339	28.67
model 1	1981	12	340	28.14
model 1	1981	12	341	27.16
model 1	1981	12	342	26.02
model 1	1981	12	343	25.06
model 1	1982	7	202	25.37
model 1	1982	7	203	27.73
model 1	1982	7	204	30.4
model 1	1982	7	205	32.87
model 1	1982	7	206	34.91
model 1	1982	7	207	36.15
model 1	1982	7	208	36.31
model 1	1982	7	209	35.68
model 1	1982	7	210	34.8
model 1	1982	7	211	33.72
model 1	1982	7	212	32.53
model 1	1982	8	213	31.25
model 1	1982	8	214	29.92
model 1	1982	8	215	28.61
model 1	1982	8	216	27.35
model 1	1982	8	217	26.18
model 1	1982	8	218	25.1
model 1	1983	7	190	25.05
model 1	1983	7	191	25.3
model 1	1984	12	344	26.68
model 1	1984	12	345	28.09
model 1	1984	12	346	28.08
model 1	1984	12	347	26.99
model 1	1984	12	348	25.38
model 1	1985	12	365	28.53
model 1	1986	12	347	25.78
model 1	1986	12	348	29.93
model 1	1986	12	349	32.48
model 1	1986	12	350	33.54
model 1	1986	12	351	33.48
model 1	1986	12	352	32.66
model 1	1986	12	353	31.49
model 1	1986	12	354	30.28
model 1	1986	12	355	29.55
model 1	1986	12	356	29.32
model 1	1986	12	357	29.29
model 1	1986	12	358	29.15
model 1	1986	12	359	28.76
model 1	1986	12	360	28.39
model 1	1986	12	361	27.93
model 1	1986	12	362	27.4
model 1	1986	12	363	27.5
model 1	1986	12	364	28.43
model 1	1986	12	365	29.6
model 1	1987	7	193	25.76
model 1	1987	7	194	26.32
model 1	1987	7	195	26
model 1	1987	7	196	25.14
model 1	1987	9	244	25.27
model 1	1987	9	245	25.37
model 1	1987	9	247	25.58
model 1	1987	9	248	26.87
model 1	1987	9	249	27.71
model 1	1987	9	250	29.52
model 1	1987	9	251	32.19
model 1	1987	9	252	34.52
model 1	1987	9	253	35.54
model 1	1987	9	254	35.26
model 1	1987	9	255	34.45
model 1	1987	9	256	35.64
model 1	1987	9	257	38.29
model 1	1987	9	258	40.62
model 1	1987	9	259	41.32
model 1	1987	9	260	40.46
model 1	1987	9	261	38.64
model 1	1987	9	262	36.41
model 1	1987	9	263	34.21
model 1	1987	9	264	32.2
model 1	1987	9	265	30.44
model 1	1987	9	266	28.85
model 1	1987	9	267	27.41
model 1	1987	9	268	26.09
model 1	1987	10	296	25.49
model 1	1987	10	297	26.07
model 1	1987	10	298	25.45
model 1	1987	12	345	26.31
model 1	1987	12	346	27.93
model 1	1987	12	347	28.39
model 1	1987	12	348	29.12
model 1	1987	12	349	31.09
model 1	1987	12	350	33.85
model 1	1987	12	351	36.23
model 1	1987	12	352	37.61
model 1	1987	12	353	38.07
model 1	1987	12	354	37.8
model 1	1987	12	355	37.04
model 1	1987	12	356	35.98
model 1	1987	12	357	34.81
model 1	1987	12	358	33.65
model 1	1987	12	359	32.59
model 1	1987	12	360	31.64
model 1	1987	12	361	30.78
model 1	1987	12	362	30.03
model 1	1987	12	363	29.35
model 1	1987	12	364	28.76
model 1	1987	12	365	28.25
model 1	1988	11	327	25.32
model 1	1988	11	328	26.02
model 1	1988	11	329	25.9
model 1	1988	11	330	25.12
model 1	1988	12	341	25.38
model 1	1988	12	342	25.43
model 1	1993	7	182	31.37
model 1	1993	7	183	29.88
model 1	1993	7	184	28.54
model 1	1993	7	185	27.32
model 1	1993	7	186	26.37
model 1	1993	7	187	25.64
model 1	1993	7	188	25.08
model 1	1993	7	197	27.79
model 1	1993	7	198	31.12
model 1	1993	7	199	33.05
model 1	1993	7	200	33.43
model 1	1993	7	201	32.68
model 1	1993	7	202	31.25
model 1	1993	7	203	29.61
model 1	1993	7	204	27.94
model 1	1993	7	205	26.41
model 1	1993	8	223	25.68
model 1	1993	8	224	26.81
model 1	1993	8	225	27.37
model 1	1993	8	226	27.44
model 1	1993	8	227	27.35
model 1	1993	8	228	27.1
model 1	1993	8	229	26.62
model 1	1993	8	230	25.93
model 1	1993	8	231	25.15
model 1	1993	8	236	28.1
model 1	1993	8	237	41.09
model 1	1993	8	238	54.45
model 1	1993	8	239	61.56
model 1	1993	8	240	62.09
model 1	1993	8	241	59.84
model 1	1993	8	242	57.06
model 1	1993	8	243	54.27
model 1	1993	9	244	51.27
model 1	1993	9	245	48.08
model 1	1993	9	246	45.17
model 1	1993	9	247	47.3
model 1	1993	9	248	55.87
model 1	1993	9	249	67.11
model 1	1993	9	250	75.71
model 1	1993	9	251	90.78
model 1	1993	9	252	111.1
model 1	1993	9	253	129.4
model 1	1993	9	254	138.2
model 1	1993	9	255	138.1
model 1	1993	9	256	132.8
model 1	1993	9	257	126.3
model 1	1993	9	258	120.2
model 1	1993	9	259	114.5
model 1	1993	9	260	108.9
model 1	1993	9	261	103.2
model 1	1993	9	262	97.3
model 1	1993	9	263	91.62
model 1	1993	9	264	86.48
model 1	1993	9	265	81.91
model 1	1993	9	266	77.82
model 1	1993	9	267	74.18
model 1	1993	9	268	71.03
model 1	1993	9	269	68.25
model 1	1993	9	270	65.69
model 1	1993	9	271	63.32
model 1	1993	9	272	61.1
model 1	1993	9	273	59.03
model 1	1993	10	274	57.14
model 1	1993	10	275	55.4
model 1	1993	10	276	53.74
model 1	1993	10	277	52.14
model 1	1993	10	278	50.6
model 1	1993	10	279	49.16
model 1	1993	10	280	47.81
model 1	1993	10	281	46.53
model 1	1993	10	282	45.3
model 1	1993	10	283	44.13
model 1	1993	10	284	43.03
model 1	1993	10	285	41.96
model 1	1993	10	286	40.94
model 1	1993	10	287	39.97
model 1	1993	10	288	39.04
model 1	1993	10	289	38.32
model 1	1993	10	290	37.77
model 1	1993	10	291	37.22
model 1	1993	10	292	36.62
model 1	1993	10	293	35.98
model 1	1993	10	294	35.43
model 1	1993	10	295	35.05
model 1	1993	10	296	34.77
model 1	1993	10	297	34.51
model 1	1993	10	298	34.18
model 1	1993	10	299	33.73
model 1	1993	10	300	33.26
model 1	1993	10	301	33.03
model 1	1993	10	302	33.1
model 1	1993	10	303	33.11
model 1	1993	10	304	32.81
model 1	1993	11	305	32.23
model 1	1993	11	306	31.56
model 1	1993	11	307	30.94
model 1	1993	11	308	30.4
model 1	1993	11	309	29.92
model 1	1993	11	310	29.51
model 1	1993	11	311	31.92
model 1	1993	11	312	37.54
model 1	1993	11	313	43.93
model 1	1993	11	314	48.14
model 1	1993	11	315	49.33
model 1	1993	11	316	48.35
model 1	1993	11	317	46.35
model 1	1993	11	318	44.36
model 1	1993	11	319	42.72
model 1	1993	11	320	41.33
model 1	1993	11	321	40
model 1	1993	11	322	38.67
model 1	1993	11	323	37.37
model 1	1993	11	324	36.18
model 1	1993	11	325	35.11
model 1	1993	11	326	34.19
model 1	1993	11	327	33.96
model 1	1993	11	328	34.36
model 1	1993	11	329	34.91
model 1	1993	11	330	35.1
model 1	1993	11	331	35.33
model 1	1993	11	332	35.67
model 1	1993	11	333	36.18
model 1	1993	11	334	36.65
model 1	1993	12	335	37.02
model 1	1993	12	336	38.77
model 1	1993	12	337	41.21
model 1	1993	12	338	43.07
model 1	1993	12	339	43.47
model 1	1993	12	340	42.66
model 1	1993	12	341	41.32
model 1	1993	12	342	39.89
model 1	1993	12	343	38.58
model 1	1993	12	344	37.44
model 1	1993	12	345	36.54
model 1	1993	12	346	36.4
model 1	1993	12	347	36.75
model 1	1993	12	348	37.2
model 1	1993	12	349	37.42
model 1	1993	12	350	37.3
model 1	1993	12	351	36.97
model 1	1993	12	352	36.49
model 1	1993	12	353	35.95
model 1	1993	12	354	35.38
model 1	1993	12	355	34.84
model 1	1993	12	356	34.45
model 1	1993	12	357	34.34
model 1	1993	12	358	34.39
model 1	1993	12	359	34.42
model 1	1993	12	360	34.28
model 1	1993	12	361	34.16
model 1	1993	12	362	34.11
model 1	1993	12	363	34.81
model 1	1993	12	364	36.3
model 1	1993	12	365	37.91
model 1	1994	7	182	47.48
model 1	1994	7	183	46.09
model 1	1994	7	184	44.49
model 1	1994	7	185	42.95
model 1	1994	7	186	41.57
model 1	1994	7	187	40.42
model 1	1994	7	188	39.33
model 1	1994	7	189	38.46
model 1	1994	7	190	37.69
model 1	1994	7	191	36.92
model 1	1994	7	192	36.16
model 1	1994	7	193	35.49
model 1	1994	7	194	34.85
model 1	1994	7	195	34.21
model 1	1994	7	196	33.57
model 1	1994	7	197	32.97
model 1	1994	7	198	32.46
model 1	1994	7	199	32.15
model 1	1994	7	200	31.89
model 1	1994	7	201	31.62
model 1	1994	7	202	31.39
model 1	1994	7	203	31.03
model 1	1994	7	204	30.64
model 1	1994	7	205	30.23
model 1	1994	7	206	29.81
model 1	1994	7	207	29.64
model 1	1994	7	208	29.46
model 1	1994	7	209	29.18
model 1	1994	7	210	28.88
model 1	1994	7	211	28.66
model 1	1994	7	212	28.44
model 1	1994	8	213	28.21
model 1	1994	8	214	27.94
model 1	1994	8	215	27.6
model 1	1994	8	216	27.15
model 1	1994	8	217	26.72
model 1	1994	8	218	26.27
model 1	1994	8	219	25.83
model 1	1994	8	220	25.39
model 1	1994	12	358	25.23
model 1	1994	12	359	25.43
model 1	1994	12	360	25.14
model 1	1995	10	304	27.06
model 1	1995	11	305	29.56
model 1	1995	11	306	30.99
model 1	1995	11	307	31.54
model 1	1995	11	308	31.36
model 1	1995	11	309	30.69
model 1	1995	11	310	29.81
model 1	1995	11	311	28.94
model 1	1995	11	312	28.02
model 1	1995	11	313	26.98
model 1	1995	11	314	25.77
model 1	1995	12	354	29.3
model 1	1995	12	355	33.99
model 1	1995	12	356	37.24
model 1	1995	12	357	38.9
model 1	1995	12	358	39.13
model 1	1995	12	359	38.04
model 1	1995	12	360	36.07
model 1	1995	12	361	33.74
model 1	1995	12	362	31.45
model 1	1995	12	363	29.37
model 1	1995	12	364	27.57
model 1	1995	12	365	26.03
model 1	1996	11	327	26.67
model 1	1996	11	328	30.79
model 1	1996	11	329	34.21
model 1	1996	11	330	36.01
model 1	1996	11	331	36.22
model 1	1996	11	332	35.3
model 1	1996	11	333	33.91
model 1	1996	11	334	32.55
model 1	1996	11	335	31.37
model 1	1996	12	336	30.31
model 1	1996	12	337	29.25
model 1	1996	12	338	28.15
model 1	1996	12	339	27.07
model 1	1996	12	340	27.16
model 1	1996	12	341	28.68
model 1	1996	12	342	30.76
model 1	1996	12	343	32.27
model 1	1996	12	344	32.74
model 1	1996	12	345	32.27
model 1	1996	12	346	31.24
model 1	1996	12	347	30.04
model 1	1996	12	348	28.88
model 1	1996	12	349	27.84
model 1	1996	12	350	26.92
model 1	1996	12	351	26.13
model 1	1996	12	352	25.44
model 1	1998	7	182	37.9
model 1	1998	7	183	37.32
model 1	1998	7	184	36.71
model 1	1998	7	185	36.07
model 1	1998	7	186	35.47
model 1	1998	7	187	34.92
model 1	1998	7	188	34.38
model 1	1998	7	189	34.17
model 1	1998	7	190	34.23
model 1	1998	7	191	34.32
model 1	1998	7	192	34.18
model 1	1998	7	193	33.81
model 1	1998	7	194	33.28
model 1	1998	7	195	32.68
model 1	1998	7	196	32.02
model 1	1998	7	197	31.35
model 1	1998	7	198	30.69
model 1	1998	7	199	30.04
model 1	1998	7	200	29.45
model 1	1998	7	201	28.85
model 1	1998	7	202	28.26
model 1	1998	7	203	27.66
model 1	1998	7	204	27.13
model 1	1998	7	205	26.6
model 1	1998	7	206	26.16
model 1	1998	7	207	25.68
model 1	1998	7	208	25.18
model 1	1998	8	217	26.04
model 1	1998	8	218	28.87
model 1	1998	8	219	31.47
model 1	1998	8	220	33.05
model 1	1998	8	221	33.35
model 1	1998	8	222	32.64
model 1	1998	8	223	31.61
model 1	1998	8	224	30.66
model 1	1998	8	225	30.2
model 1	1998	8	226	30.03
model 1	1998	8	227	30.02
model 1	1998	8	228	29.99
model 1	1998	8	229	29.7
model 1	1998	8	230	29.12
model 1	1998	8	231	28.34
model 1	1998	8	232	27.59
model 1	1998	8	233	26.9
model 1	1998	8	234	26.27
model 1	1998	8	235	25.63
model 1	1998	8	236	25.01
model 1	1998	8	237	25.44
model 1	1998	8	238	26.35
model 1	1998	8	239	27.24
model 1	1998	8	240	27.76
model 1	1998	8	241	27.78
model 1	1998	8	242	27.38
model 1	1998	8	243	28.01
model 1	1998	9	244	29.57
model 1	1998	9	245	31.02
model 1	1998	9	246	31.52
model 1	1998	9	247	31.09
model 1	1998	9	248	30.16
model 1	1998	9	249	29.09
model 1	1998	9	250	28.06
model 1	1998	9	251	27.12
model 1	1998	9	252	26.57
model 1	1998	9	253	26.37
model 1	1998	9	254	26.27
model 1	1998	9	255	26.05
model 1	1998	9	256	25.65
model 1	1998	9	257	25.2
model 1	1998	10	294	33.84
model 1	1998	10	295	42.67
model 1	1998	10	296	48.05
model 1	1998	10	297	49.75
model 1	1998	10	298	48.9
model 1	1998	10	299	46.84
model 1	1998	10	300	44.49
model 1	1998	10	301	42.28
model 1	1998	10	302	40.43
model 1	1998	10	303	38.89
model 1	1998	10	304	37.58
model 1	1998	11	305	36.63
model 1	1998	11	306	35.86
model 1	1998	11	307	35.16
model 1	1998	11	308	34.86
model 1	1998	11	309	34.81
model 1	1998	11	310	34.75
model 1	1998	11	311	34.51
model 1	1998	11	312	34.07
model 1	1998	11	313	33.58
model 1	1998	11	314	33.28
model 1	1998	11	315	33.1
model 1	1998	11	316	32.93
model 1	1998	11	317	32.8
model 1	1998	11	318	32.93
model 1	1998	11	319	33.18
model 1	1998	11	320	33.34
model 1	1998	11	321	33.41
model 1	1998	11	322	33.35
model 1	1998	11	323	33.13
model 1	1998	11	324	32.74
model 1	1998	11	325	32.26
model 1	1998	11	326	31.75
model 1	1998	11	327	31.24
model 1	1998	11	328	30.77
model 1	1998	11	329	30.38
model 1	1998	11	330	30.08
model 1	1998	11	331	29.83
model 1	1998	11	332	29.61
model 1	1998	11	333	29.37
model 1	1998	11	334	29.12
model 1	1998	12	335	28.88
model 1	1998	12	336	28.81
model 1	1998	12	337	28.8
model 1	1998	12	338	28.86
model 1	1998	12	339	28.96
model 1	1998	12	340	28.97
model 1	1998	12	341	28.82
model 1	1998	12	342	28.56
model 1	1998	12	343	28.28
model 1	1998	12	344	28.45
model 1	1998	12	345	29.09
model 1	1998	12	346	29.95
model 1	1998	12	347	30.7
model 1	1998	12	348	31.18
model 1	1998	12	349	31.51
model 1	1998	12	350	31.75
model 1	1998	12	351	31.87
model 1	1998	12	352	31.84
model 1	1998	12	353	31.65
model 1	1998	12	354	31.32
model 1	1998	12	355	30.94
model 1	1998	12	356	30.54
model 1	1998	12	357	30.16
model 1	1998	12	358	30.03
model 1	1998	12	359	30.22
model 1	1998	12	360	30.65
model 1	1998	12	361	31.13
model 1	1998	12	362	31.51
model 1	1998	12	363	31.66
model 1	1998	12	364	31.53
model 1	1998	12	365	31.2
model 1	1999	7	182	29.16
model 1	1999	7	183	28.49
model 1	1999	7	184	27.82
model 1	1999	7	185	27.2
model 1	1999	7	186	26.6
model 1	1999	7	187	26.05
model 1	1999	7	188	25.52
model 2	1975	7	193	25.75
model 2	1975	7	194	27.38
model 2	1975	7	195	28.65
model 2	1975	7	196	29.28
model 2	1975	7	197	29.24
model 2	1975	7	198	28.75
model 2	1975	7	199	28
model 2	1975	7	200	27.16
model 2	1975	7	201	26.32
model 2	1975	7	202	25.61
model 2	1975	7	203	25.14
model 2	1975	8	236	30.45
model 2	1975	8	237	50.56
model 2	1975	8	238	71.09
model 2	1975	8	239	83.95
model 2	1975	8	240	87.08
model 2	1975	8	241	83.31
model 2	1975	8	242	76.49
model 2	1975	8	243	69.54
model 2	1975	9	244	63.78
model 2	1975	9	245	59.29
model 2	1975	9	246	55.58
model 2	1975	9	247	52.16
model 2	1975	9	248	48.89
model 2	1975	9	249	45.84
model 2	1975	9	250	43.05
model 2	1975	9	251	40.56
model 2	1975	9	252	38.36
model 2	1975	9	253	36.44
model 2	1975	9	254	34.72
model 2	1975	9	255	33.16
model 2	1975	9	256	31.73
model 2	1975	9	257	30.45
model 2	1975	9	258	29.34
model 2	1975	9	259	28.36
model 2	1975	9	260	27.51
model 2	1975	9	261	26.74
model 2	1975	9	262	26.04
model 2	1975	9	263	25.41
model 2	1975	10	292	25.56
model 2	1975	10	293	25.64
model 2	1975	10	294	25.42
model 2	1975	10	295	25.07
model 2	1975	11	317	25.73
model 2	1975	11	318	26.33
model 2	1975	11	319	26.58
model 2	1975	11	320	26.63
model 2	1975	11	321	26.45
model 2	1975	11	322	26.17
model 2	1975	11	323	25.87
model 2	1975	11	324	25.56
model 2	1975	11	325	25.26
model 2	1975	12	345	25.52
model 2	1975	12	346	25.95
model 2	1975	12	347	26.21
model 2	1975	12	348	26.4
model 2	1975	12	349	27.04
model 2	1975	12	350	28.04
model 2	1975	12	351	29.11
model 2	1975	12	352	29.87
model 2	1975	12	353	30.14
model 2	1975	12	354	29.96
model 2	1975	12	355	29.51
model 2	1975	12	356	28.96
model 2	1975	12	357	28.41
model 2	1975	12	358	27.91
model 2	1975	12	359	27.49
model 2	1975	12	360	27.11
model 2	1975	12	361	26.79
model 2	1975	12	362	26.79
model 2	1975	12	363	26.72
model 2	1975	12	364	26.54
model 2	1975	12	365	26.32
model 2	1976	7	183	33.2
model 2	1976	7	184	32.84
model 2	1976	7	185	33.05
model 2	1976	7	186	33.25
model 2	1976	7	187	33.18
model 2	1976	7	188	32.78
model 2	1976	7	189	32.15
model 2	1976	7	190	31.47
model 2	1976	7	191	30.69
model 2	1976	7	192	29.84
model 2	1976	7	193	29.02
model 2	1976	7	194	28.41
model 2	1976	7	195	27.97
model 2	1976	7	196	27.59
model 2	1976	7	197	27.16
model 2	1976	7	198	26.76
model 2	1976	7	199	26.32
model 2	1976	7	200	25.89
model 2	1976	7	201	25.42
model 2	1976	12	361	28.08
model 2	1976	12	362	30.07
model 2	1976	12	363	30.74
model 2	1976	12	364	30.33
model 2	1976	12	365	29.3
model 2	1976	12	366	28.21
model 2	1977	7	182	29.16
model 2	1977	7	183	28.81
model 2	1977	7	184	28.61
model 2	1977	7	185	28.39
model 2	1977	7	186	28.37
model 2	1977	7	187	28.55
model 2	1977	7	188	28.58
model 2	1977	7	189	28.33
model 2	1977	7	190	27.98
model 2	1977	7	191	27.58
model 2	1977	7	192	27.21
model 2	1977	7	193	26.82
model 2	1977	7	194	26.42
model 2	1977	7	195	26.09
model 2	1977	7	196	25.96
model 2	1977	7	197	25.98
model 2	1977	7	198	26.36
model 2	1977	7	199	26.93
model 2	1977	7	200	27.31
model 2	1977	7	201	27.44
model 2	1977	7	202	27.39
model 2	1977	7	203	27.22
model 2	1977	7	204	26.9
model 2	1977	7	205	26.59
model 2	1977	7	206	26.3
model 2	1977	7	207	26.79
model 2	1977	7	208	27.97
model 2	1977	7	209	29.29
model 2	1977	7	210	30.24
model 2	1977	7	211	30.72
model 2	1977	7	212	30.84
model 2	1977	8	213	30.63
model 2	1977	8	214	30.2
model 2	1977	8	215	29.84
model 2	1977	8	216	29.72
model 2	1977	8	217	29.62
model 2	1977	8	218	29.7
model 2	1977	8	219	30.1
model 2	1977	8	220	31.5
model 2	1977	8	221	33.46
model 2	1977	8	222	35.48
model 2	1977	8	223	36.59
model 2	1977	8	224	36.57
model 2	1977	8	225	35.82
model 2	1977	8	226	34.8
model 2	1977	8	227	33.7
model 2	1977	8	228	32.62
model 2	1977	8	229	31.61
model 2	1977	8	230	30.68
model 2	1977	8	231	29.87
model 2	1977	8	232	29.2
model 2	1977	8	233	28.64
model 2	1977	8	234	28.61
model 2	1977	8	235	28.82
model 2	1977	8	236	28.96
model 2	1977	8	237	28.9
model 2	1977	8	238	28.85
model 2	1977	8	239	28.98
model 2	1977	8	240	29.24
model 2	1977	8	241	29.65
model 2	1977	8	242	30.08
model 2	1977	8	243	30.29
model 2	1977	9	244	30.15
model 2	1977	9	245	29.72
model 2	1977	9	246	29.14
model 2	1977	9	247	28.53
model 2	1977	9	248	27.92
model 2	1977	9	249	27.33
model 2	1977	9	250	26.75
model 2	1977	9	251	26.2
model 2	1977	9	252	25.67
model 2	1977	9	253	25.39
model 2	1977	9	254	25.43
model 2	1977	9	255	25.53
model 2	1977	9	256	25.45
model 2	1977	9	257	25.17
model 2	1977	11	330	26.18
model 2	1977	11	331	27.34
model 2	1977	11	332	28.22
model 2	1977	11	333	28.72
model 2	1977	11	334	28.85
model 2	1977	12	335	28.69
model 2	1977	12	336	28.38
model 2	1977	12	337	28.04
model 2	1977	12	338	27.72
model 2	1977	12	339	27.53
model 2	1977	12	340	27.44
model 2	1977	12	341	27.44
model 2	1977	12	342	28.84
model 2	1977	12	343	30.98
model 2	1977	12	344	33.04
model 2	1977	12	345	34.39
model 2	1977	12	346	34.9
model 2	1977	12	347	34.82
model 2	1977	12	348	34.39
model 2	1977	12	349	33.86
model 2	1977	12	350	33.33
model 2	1977	12	351	32.84
model 2	1977	12	352	32.41
model 2	1977	12	353	32.02
model 2	1977	12	354	31.68
model 2	1977	12	355	31.38
model 2	1977	12	356	31.11
model 2	1977	12	357	30.86
model 2	1977	12	358	30.63
model 2	1977	12	359	30.43
model 2	1977	12	360	30.23
model 2	1977	12	361	30.07
model 2	1977	12	362	29.97
model 2	1977	12	363	30
model 2	1977	12	364	30.06
model 2	1977	12	365	30.14
model 2	1978	7	182	36.63
model 2	1978	7	183	36.17
model 2	1978	7	184	35.64
model 2	1978	7	185	35.02
model 2	1978	7	186	34.34
model 2	1978	7	187	34.28
model 2	1978	7	188	35.06
model 2	1978	7	189	36.28
model 2	1978	7	190	37.29
model 2	1978	7	191	37.6
model 2	1978	7	192	37.16
model 2	1978	7	193	36.26
model 2	1978	7	194	35.34
model 2	1978	7	195	34.42
model 2	1978	7	196	33.51
model 2	1978	7	197	32.61
model 2	1978	7	198	31.8
model 2	1978	7	199	31.06
model 2	1978	7	200	30.31
model 2	1978	7	201	29.61
model 2	1978	7	202	29.04
model 2	1978	7	203	28.58
model 2	1978	7	204	28.17
model 2	1978	7	205	27.72
model 2	1978	7	206	27.25
model 2	1978	7	207	26.74
model 2	1978	7	208	26.28
model 2	1978	7	209	25.9
model 2	1978	7	210	25.57
model 2	1978	7	211	25.21
model 2	1978	9	245	26.69
model 2	1978	9	246	30.53
model 2	1978	9	247	34.77
model 2	1978	9	248	38.16
model 2	1978	9	249	40.08
model 2	1978	9	250	40.55
model 2	1978	9	251	39.91
model 2	1978	9	252	40.03
model 2	1978	9	253	41.31
model 2	1978	9	254	43.12
model 2	1978	9	255	44.65
model 2	1978	9	256	45.32
model 2	1978	9	257	45.05
model 2	1978	9	258	44.01
model 2	1978	9	259	42.48
model 2	1978	9	260	40.77
model 2	1978	9	261	39.02
model 2	1978	9	262	37.4
model 2	1978	9	263	35.94
model 2	1978	9	264	34.6
model 2	1978	9	265	33.4
model 2	1978	9	266	32.32
model 2	1978	9	267	31.33
model 2	1978	9	268	30.47
model 2	1978	9	269	30.19
model 2	1978	9	270	30.71
model 2	1978	9	271	31.27
model 2	1978	9	272	31.64
model 2	1978	9	273	31.69
model 2	1978	10	274	31.49
model 2	1978	10	275	31.16
model 2	1978	10	276	30.68
model 2	1978	10	277	30.12
model 2	1978	10	278	29.53
model 2	1978	10	279	28.93
model 2	1978	10	280	28.33
model 2	1978	10	281	27.77
model 2	1978	10	282	27.24
model 2	1978	10	283	26.76
model 2	1978	10	284	27.22
model 2	1978	10	285	28.23
model 2	1978	10	286	32.13
model 2	1978	10	287	39.44
model 2	1978	10	288	48.12
model 2	1978	10	289	55.4
model 2	1978	10	290	59.59
model 2	1978	10	291	60.5
model 2	1978	10	292	58.95
model 2	1978	10	293	57.86
model 2	1978	10	294	58.29
model 2	1978	10	295	59.62
model 2	1978	10	296	60.38
model 2	1978	10	297	59.75
model 2	1978	10	298	57.73
model 2	1978	10	299	54.89
model 2	1978	10	300	51.86
model 2	1978	10	301	49.03
model 2	1978	10	302	46.6
model 2	1978	10	303	44.82
model 2	1978	10	304	44.29
model 2	1978	11	305	45.78
model 2	1978	11	306	48.54
model 2	1978	11	307	51.43
model 2	1978	11	308	53.75
model 2	1978	11	309	54.8
model 2	1978	11	310	54.62
model 2	1978	11	311	53.6
model 2	1978	11	312	52.22
model 2	1978	11	313	50.8
model 2	1978	11	314	49.5
model 2	1978	11	315	48.4
model 2	1978	11	316	47.43
model 2	1978	11	317	46.5
model 2	1978	11	318	45.54
model 2	1978	11	319	44.54
model 2	1978	11	320	43.58
model 2	1978	11	321	42.76
model 2	1978	11	322	42.14
model 2	1978	11	323	41.66
model 2	1978	11	324	41.24
model 2	1978	11	325	40.8
model 2	1978	11	326	40.31
model 2	1978	11	327	39.77
model 2	1978	11	328	39.22
model 2	1978	11	329	38.7
model 2	1978	11	330	38.23
model 2	1978	11	331	37.77
model 2	1978	11	332	37.31
model 2	1978	11	333	36.86
model 2	1978	11	334	36.43
model 2	1978	12	335	36.03
model 2	1978	12	336	35.65
model 2	1978	12	337	35.28
model 2	1978	12	338	34.94
model 2	1978	12	339	34.61
model 2	1978	12	340	34.29
model 2	1978	12	341	33.98
model 2	1978	12	342	33.69
model 2	1978	12	343	33.43
model 2	1978	12	344	33.18
model 2	1978	12	345	32.93
model 2	1978	12	346	32.67
model 2	1978	12	347	32.43
model 2	1978	12	348	32.18
model 2	1978	12	349	31.93
model 2	1978	12	350	31.68
model 2	1978	12	351	31.44
model 2	1978	12	352	31.19
model 2	1978	12	353	30.95
model 2	1978	12	354	30.72
model 2	1978	12	355	30.49
model 2	1978	12	356	30.26
model 2	1978	12	357	30.03
model 2	1978	12	358	29.81
model 2	1978	12	359	29.58
model 2	1978	12	360	29.35
model 2	1978	12	361	29.13
model 2	1978	12	362	28.9
model 2	1978	12	363	28.68
model 2	1978	12	364	28.48
model 2	1978	12	365	28.31
model 2	1979	7	182	26.7
model 2	1979	7	183	26.57
model 2	1979	7	184	26.32
model 2	1979	7	185	26.01
model 2	1979	7	186	25.65
model 2	1979	7	187	25.23
model 2	1979	7	207	26.01
model 2	1979	7	208	28.52
model 2	1979	7	209	30.29
model 2	1979	7	210	31.03
model 2	1979	7	211	30.86
model 2	1979	7	212	30.2
model 2	1979	8	213	29.21
model 2	1979	8	214	28.02
model 2	1979	8	215	26.67
model 2	1979	8	216	25.36
model 2	1980	7	187	25.95
model 2	1980	7	188	27.43
model 2	1980	7	189	28.2
model 2	1980	7	190	28.34
model 2	1980	7	191	28.09
model 2	1980	7	192	27.52
model 2	1980	7	193	26.73
model 2	1980	7	194	25.87
model 2	1980	7	195	25.03
model 2	1980	10	297	25.98
model 2	1980	10	298	27.41
model 2	1980	10	299	27.84
model 2	1980	10	300	27.46
model 2	1980	10	301	26.69
model 2	1980	10	302	27.23
model 2	1980	10	303	29.26
model 2	1980	10	304	31.7
model 2	1980	10	305	33.37
model 2	1980	11	306	33.77
model 2	1980	11	307	33.07
model 2	1980	11	308	31.72
model 2	1980	11	309	30.18
model 2	1980	11	310	28.71
model 2	1980	11	311	27.42
model 2	1980	11	312	26.29
model 2	1980	11	313	26.13
model 2	1980	11	314	26.81
model 2	1980	11	315	27.84
model 2	1980	11	316	28.67
model 2	1980	11	317	28.93
model 2	1980	11	318	28.67
model 2	1980	11	319	28.69
model 2	1980	11	320	28.87
model 2	1980	11	321	28.89
model 2	1980	11	322	28.52
model 2	1980	11	323	27.82
model 2	1980	11	324	26.99
model 2	1980	11	325	26.2
model 2	1980	11	326	26.23
model 2	1980	11	327	26.8
model 2	1980	11	328	27.56
model 2	1980	11	329	28.05
model 2	1980	11	330	28.02
model 2	1980	11	331	27.63
model 2	1980	11	332	27.76
model 2	1980	11	333	29.27
model 2	1980	11	334	31.96
model 2	1980	11	335	34.9
model 2	1980	12	336	37.11
model 2	1980	12	337	37.99
model 2	1980	12	338	38.31
model 2	1980	12	339	38.52
model 2	1980	12	340	39.12
model 2	1980	12	341	40.2
model 2	1980	12	342	41.39
model 2	1980	12	343	41.98
model 2	1980	12	344	41.64
model 2	1980	12	345	40.52
model 2	1980	12	346	39.01
model 2	1980	12	347	37.41
model 2	1980	12	348	35.91
model 2	1980	12	349	34.56
model 2	1980	12	350	33.38
model 2	1980	12	351	32.37
model 2	1980	12	352	31.48
model 2	1980	12	353	30.71
model 2	1980	12	354	30.02
model 2	1980	12	355	29.4
model 2	1980	12	356	28.84
model 2	1980	12	357	28.34
model 2	1980	12	358	27.89
model 2	1980	12	359	27.47
model 2	1980	12	360	27.09
model 2	1980	12	361	26.74
model 2	1980	12	362	26.4
model 2	1980	12	363	26.08
model 2	1980	12	364	25.79
model 2	1980	12	365	25.53
model 2	1980	12	366	25.27
model 2	1985	10	277	26.28
model 2	1985	10	278	32.24
model 2	1985	10	279	38.52
model 2	1985	10	280	42.74
model 2	1985	10	281	44.43
model 2	1985	10	282	44.15
model 2	1985	10	283	42.73
model 2	1985	10	284	40.93
model 2	1985	10	285	39.29
model 2	1985	10	286	37.98
model 2	1985	10	287	36.95
model 2	1985	10	288	35.98
model 2	1985	10	289	35.03
model 2	1985	10	290	34.19
model 2	1985	10	291	33.42
model 2	1985	10	292	32.64
model 2	1985	10	293	31.87
model 2	1985	10	294	31.1
model 2	1985	10	295	31.09
model 2	1985	10	296	31.57
model 2	1985	10	297	32.21
model 2	1985	10	298	32.51
model 2	1985	10	299	32.34
model 2	1985	10	300	31.75
model 2	1985	10	301	30.94
model 2	1985	10	302	30.05
model 2	1985	10	303	30.1
model 2	1985	10	304	31.05
model 2	1985	11	305	32.12
model 2	1985	11	306	32.55
model 2	1985	11	307	32.38
model 2	1985	11	308	32.32
model 2	1985	11	309	32.55
model 2	1985	11	310	32.76
model 2	1985	11	311	32.61
model 2	1985	11	312	32.03
model 2	1985	11	313	31.13
model 2	1985	11	314	30.9
model 2	1985	11	315	31.62
model 2	1985	11	316	32.8
model 2	1985	11	317	33.67
model 2	1985	11	318	33.8
model 2	1985	11	319	33.22
model 2	1985	11	320	32.36
model 2	1985	11	321	31.49
model 2	1985	11	322	30.65
model 2	1985	11	323	29.84
model 2	1985	11	324	29.04
model 2	1985	11	325	28.29
model 2	1985	11	326	27.59
model 2	1985	11	327	26.95
model 2	1985	11	328	26.38
model 2	1985	11	329	26.03
model 2	1985	11	330	25.76
model 2	1985	11	331	25.52
model 2	1985	11	332	25.3
model 2	1985	11	333	25.77
model 2	1985	11	334	26.69
model 2	1985	12	335	27.63
model 2	1985	12	336	28.19
model 2	1985	12	337	28.28
model 2	1985	12	338	28.02
model 2	1985	12	339	27.54
model 2	1985	12	340	26.97
model 2	1985	12	341	26.48
model 2	1985	12	342	26.15
model 2	1985	12	343	25.91
model 2	1985	12	344	25.68
model 2	1985	12	345	25.38
model 2	1985	12	346	25.03
model 2	1985	12	363	27.81
model 2	1985	12	364	32.18
model 2	1985	12	365	36.27
model 2	1986	7	182	43.01
model 2	1986	7	183	41.92
model 2	1986	7	184	40.9
model 2	1986	7	185	39.89
model 2	1986	7	186	38.91
model 2	1986	7	187	37.95
model 2	1986	7	188	37.06
model 2	1986	7	189	36.34
model 2	1986	7	190	35.73
model 2	1986	7	191	35.2
model 2	1986	7	192	34.72
model 2	1986	7	193	34.2
model 2	1986	7	194	33.69
model 2	1986	7	195	33.28
model 2	1986	7	196	32.92
model 2	1986	7	197	32.54
model 2	1986	7	198	32.13
model 2	1986	7	199	32.14
model 2	1986	7	200	32.57
model 2	1986	7	201	34
model 2	1986	7	202	39.16
model 2	1986	7	203	47.69
model 2	1986	7	204	55.51
model 2	1986	7	205	59.39
model 2	1986	7	206	59.37
model 2	1986	7	207	56.99
model 2	1986	7	208	53.74
model 2	1986	7	209	50.58
model 2	1986	7	210	47.76
model 2	1986	7	211	45.34
model 2	1986	7	212	43.27
model 2	1986	8	213	41.47
model 2	1986	8	214	39.87
model 2	1986	8	215	38.46
model 2	1986	8	216	37.22
model 2	1986	8	217	36.07
model 2	1986	8	218	35.02
model 2	1986	8	219	34.03
model 2	1986	8	220	33.17
model 2	1986	8	221	32.37
model 2	1986	8	222	31.84
model 2	1986	8	223	31.54
model 2	1986	8	224	31.22
model 2	1986	8	225	30.8
model 2	1986	8	226	30.26
model 2	1986	8	227	29.64
model 2	1986	8	228	29.04
model 2	1986	8	229	28.53
model 2	1986	8	230	28.08
model 2	1986	8	231	27.66
model 2	1986	8	232	27.19
model 2	1986	8	233	26.74
model 2	1986	8	234	26.29
model 2	1986	8	235	25.99
model 2	1986	8	236	26.02
model 2	1986	8	237	26.16
model 2	1986	8	238	26.09
model 2	1986	8	239	25.78
model 2	1986	8	240	25.38
model 2	1987	7	182	25.71
model 2	1987	9	252	27.77
model 2	1987	9	253	31.49
model 2	1987	9	254	33.48
model 2	1987	9	255	33.91
model 2	1987	9	256	35.36
model 2	1987	9	257	37.93
model 2	1987	9	258	40.4
model 2	1987	9	259	41.39
model 2	1987	9	260	40.68
model 2	1987	9	261	38.81
model 2	1987	9	262	36.57
model 2	1987	9	263	34.49
model 2	1987	9	264	32.68
model 2	1987	9	265	31.09
model 2	1987	9	266	29.65
model 2	1987	9	267	28.31
model 2	1987	9	268	27.06
model 2	1987	9	269	25.93
model 2	1987	11	328	25.06
model 2	1987	11	329	27.82
model 2	1987	11	330	30.79
model 2	1987	11	331	32.88
model 2	1987	11	332	33.84
model 2	1987	11	333	33.77
model 2	1987	11	334	33.02
model 2	1987	12	335	31.91
model 2	1987	12	336	30.97
model 2	1987	12	337	30.25
model 2	1987	12	338	29.9
model 2	1987	12	339	29.72
model 2	1987	12	340	29.79
model 2	1987	12	341	29.86
model 2	1987	12	342	30.89
model 2	1987	12	343	33.01
model 2	1987	12	344	36.7
model 2	1987	12	345	40.51
model 2	1987	12	346	42.98
model 2	1987	12	347	43.39
model 2	1987	12	348	43.23
model 2	1987	12	349	44.07
model 2	1987	12	350	46.78
model 2	1987	12	351	49.91
model 2	1987	12	352	52.25
model 2	1987	12	353	53.32
model 2	1987	12	354	53.41
model 2	1987	12	355	52.75
model 2	1987	12	356	51.49
model 2	1987	12	357	49.86
model 2	1987	12	358	48.1
model 2	1987	12	359	46.38
model 2	1987	12	360	44.8
model 2	1987	12	361	43.4
model 2	1987	12	362	42.19
model 2	1987	12	363	41.14
model 2	1987	12	364	40.2
model 2	1987	12	365	39.39
model 2	1988	8	214	25.87
model 2	1988	8	215	25.84
model 2	1988	8	216	25.13
model 2	1992	8	218	30.28
model 2	1992	8	219	33.06
model 2	1992	8	220	32.11
model 2	1992	8	221	29.13
model 2	1992	8	222	26
model 2	1995	8	221	25.11
model 2	1995	8	222	26.1
model 2	1995	8	223	26.53
model 2	1995	8	224	26.22
model 2	1995	8	225	25.31
model 2	1995	9	265	26.79
model 2	1995	9	266	28.32
model 2	1995	9	267	28.21
model 2	1995	9	268	27.06
model 2	1995	9	269	26.94
model 2	1995	9	270	27.98
model 2	1995	9	271	29.26
model 2	1995	9	272	29.86
model 2	1995	9	273	29.52
model 2	1995	10	274	28.5
model 2	1995	10	275	27.15
model 2	1995	10	276	25.75
model 2	1995	10	277	26.07
model 2	1995	10	278	30.66
model 2	1995	10	279	40.06
model 2	1995	10	280	50.46
model 2	1995	10	281	57.52
model 2	1995	10	282	60.07
model 2	1995	10	283	59.31
model 2	1995	10	284	56.72
model 2	1995	10	285	53.35
model 2	1995	10	286	49.87
model 2	1995	10	287	46.61
model 2	1995	10	288	43.76
model 2	1995	10	289	41.53
model 2	1995	10	290	40.73
model 2	1995	10	291	42.1
model 2	1995	10	292	44.47
model 2	1995	10	293	46.41
model 2	1995	10	294	47.05
model 2	1995	10	295	46.41
model 2	1995	10	296	45.19
model 2	1995	10	297	43.73
model 2	1995	10	298	42.23
model 2	1995	10	299	40.8
model 2	1995	10	300	39.38
model 2	1995	10	301	37.96
model 2	1995	10	302	36.52
model 2	1995	10	303	35.13
model 2	1995	10	304	33.84
model 2	1995	11	305	32.67
model 2	1995	11	306	31.62
model 2	1995	11	307	30.7
model 2	1995	11	308	30.15
model 2	1995	11	309	29.9
model 2	1995	11	310	29.7
model 2	1995	11	311	29.33
model 2	1995	11	312	28.81
model 2	1995	11	313	28.19
model 2	1995	11	314	27.56
model 2	1995	11	315	26.96
model 2	1995	11	316	26.42
model 2	1995	11	317	25.93
model 2	1995	11	318	25.48
model 2	1995	11	319	25.07
model 2	1995	12	354	27.91
model 2	1995	12	355	32.23
model 2	1995	12	356	34.98
model 2	1995	12	357	36.3
model 2	1995	12	358	36.47
model 2	1995	12	359	35.72
model 2	1995	12	360	34.4
model 2	1995	12	361	32.87
model 2	1995	12	362	31.36
model 2	1995	12	363	29.99
model 2	1995	12	364	28.78
model 2	1995	12	365	27.73
model 2	1996	11	319	26.81
model 2	1996	11	320	28.02
model 2	1996	11	321	28.03
model 2	1996	11	322	27.29
model 2	1996	11	323	26.27
model 2	1996	11	324	25.23
model 2	1996	11	329	25.28
model 2	1996	11	330	25.07
model 2	1997	7	198	26.86
model 2	1997	7	199	30.71
model 2	1997	7	200	33.52
model 2	1997	7	201	35.07
model 2	1997	7	202	35.6
model 2	1997	7	203	35.31
model 2	1997	7	204	34.55
model 2	1997	7	205	33.51
model 2	1997	7	206	32.3
model 2	1997	7	207	31.06
model 2	1997	7	208	29.88
model 2	1997	7	209	28.78
model 2	1997	7	210	27.78
model 2	1997	7	211	26.86
model 2	1997	7	212	26.04
model 2	1997	8	213	25.36
model 2	1998	7	182	26.93
model 2	1998	7	183	26.34
model 2	1998	7	184	25.89
model 2	1998	7	185	25.49
model 2	1998	7	186	25.14
model 2	1998	7	189	26.94
model 2	1998	7	190	32.01
model 2	1998	7	191	37.42
model 2	1998	7	192	40.96
model 2	1998	7	193	42.15
model 2	1998	7	194	41.66
model 2	1998	7	195	40.26
model 2	1998	7	196	38.52
model 2	1998	7	197	36.74
model 2	1998	7	198	35.09
model 2	1998	7	199	33.58
model 2	1998	7	200	32.22
model 2	1998	7	201	31.06
model 2	1998	7	202	30.07
model 2	1998	7	203	29.13
model 2	1998	7	204	28.22
model 2	1998	7	205	27.35
model 2	1998	7	206	26.61
model 2	1998	7	207	25.91
model 2	1998	7	208	25.34
model 2	1998	9	255	25.46
model 2	1998	9	256	25.83
model 2	1998	9	257	25.83
model 2	1998	9	258	25.49
model 2	1998	9	267	25.19
model 2	1998	9	268	25.56
model 2	1998	9	269	25.57
model 2	1998	9	270	25.25
model 2	1998	11	306	25.01
model 2	1998	11	307	25.72
model 2	1998	11	308	26.69
model 2	1998	11	309	27.93
model 2	1998	11	310	30.43
model 2	1998	11	311	33.24
model 2	1998	11	312	36.8
model 2	1998	11	313	40.33
model 2	1998	11	314	43.2
model 2	1998	11	315	44.86
model 2	1998	11	316	45.64
model 2	1998	11	317	45.76
model 2	1998	11	318	45.54
model 2	1998	11	319	45.08
model 2	1998	11	320	44.54
model 2	1998	11	321	43.86
model 2	1998	11	322	43.02
model 2	1998	11	323	42.04
model 2	1998	11	324	41
model 2	1998	11	325	39.97
model 2	1998	11	326	39
model 2	1998	11	327	38.14
model 2	1998	11	328	37.38
model 2	1998	11	329	36.77
model 2	1998	11	330	36.29
model 2	1998	11	331	35.89
model 2	1998	11	332	35.53
model 2	1998	11	333	35.17
model 2	1998	11	334	34.79
model 2	1998	12	335	34.42
model 2	1998	12	336	34.36
model 2	1998	12	337	34.6
model 2	1998	12	338	35.01
model 2	1998	12	339	35.32
model 2	1998	12	340	35.35
model 2	1998	12	341	35.12
model 2	1998	12	342	34.75
model 2	1998	12	343	34.45
model 2	1998	12	344	34.75
model 2	1998	12	345	36.05
model 2	1998	12	346	38.17
model 2	1998	12	347	40.68
model 2	1998	12	348	42.94
model 2	1998	12	349	44.41
model 2	1998	12	350	44.87
model 2	1998	12	351	44.53
model 2	1998	12	352	44.49
model 2	1998	12	353	44.96
model 2	1998	12	354	45.66
model 2	1998	12	355	46.08
model 2	1998	12	356	45.97
model 2	1998	12	357	45.39
model 2	1998	12	358	44.57
model 2	1998	12	359	43.88
model 2	1998	12	360	43.44
model 2	1998	12	361	43.93
model 2	1998	12	362	45.14
model 2	1998	12	363	46.35
model 2	1998	12	364	46.79
model 2	1998	12	365	46.39
model 2	1999	9	272	25.09
model 3	1975	10	300	29.33
model 3	1975	10	301	32.72
model 3	1975	10	302	34.16
model 3	1975	10	303	34.19
model 3	1975	10	304	33.24
model 3	1975	11	305	31.61
model 3	1975	11	306	29.8
model 3	1975	11	307	28.14
model 3	1975	11	308	26.63
model 3	1975	11	309	25.19
model 3	1975	11	315	25.09
model 3	1975	11	316	25.87
model 3	1975	11	317	25.73
model 3	1975	12	349	25.94
model 3	1975	12	350	28.52
model 3	1975	12	351	30.07
model 3	1975	12	352	30.38
model 3	1975	12	353	29.77
model 3	1975	12	354	28.68
model 3	1975	12	355	27.46
model 3	1975	12	356	26.3
model 3	1975	12	357	25.29
model 3	1976	7	187	25.12
model 3	1976	7	188	26.95
model 3	1976	7	189	27.81
model 3	1976	7	190	28.08
model 3	1976	7	191	27.91
model 3	1976	7	192	27.44
model 3	1976	7	193	26.78
model 3	1976	7	194	26.26
model 3	1976	7	195	25.99
model 3	1976	7	196	25.77
model 3	1976	7	197	25.46
model 3	1976	7	198	25.01
model 3	1976	7	203	27.12
model 3	1976	7	204	36.12
model 3	1976	7	205	44.27
model 3	1976	7	206	48.2
model 3	1976	7	207	48.48
model 3	1976	7	208	47.98
model 3	1976	7	209	48
model 3	1976	7	210	48.1
model 3	1976	7	211	47.62
model 3	1976	7	212	46.58
model 3	1976	7	213	45.12
model 3	1976	8	214	43.43
model 3	1976	8	215	41.67
model 3	1976	8	216	39.98
model 3	1976	8	217	38.44
model 3	1976	8	218	37.04
model 3	1976	8	219	35.75
model 3	1976	8	220	34.59
model 3	1976	8	221	33.63
model 3	1976	8	222	32.85
model 3	1976	8	223	32.18
model 3	1976	8	224	32.61
model 3	1976	8	225	34.16
model 3	1976	8	226	35.86
model 3	1976	8	227	36.76
model 3	1976	8	228	36.73
model 3	1976	8	229	36.11
model 3	1976	8	230	35.47
model 3	1976	8	231	34.97
model 3	1976	8	232	34.51
model 3	1976	8	233	33.82
model 3	1976	8	234	32.83
model 3	1976	8	235	31.79
model 3	1976	8	236	30.78
model 3	1976	8	237	29.9
model 3	1976	8	238	29.17
model 3	1976	8	239	28.47
model 3	1976	8	240	27.73
model 3	1976	8	241	27.25
model 3	1976	8	242	26.98
model 3	1976	8	243	26.95
model 3	1976	8	244	26.84
model 3	1976	9	245	26.54
model 3	1976	9	246	26.03
model 3	1976	9	247	25.41
model 3	1976	9	260	27.33
model 3	1976	9	261	34.74
model 3	1976	9	262	43.64
model 3	1976	9	263	51.8
model 3	1976	9	264	57.3
model 3	1976	9	265	59.94
model 3	1976	9	266	60.23
model 3	1976	9	267	58.95
model 3	1976	9	268	56.83
model 3	1976	9	269	54.45
model 3	1976	9	270	52.14
model 3	1976	9	271	50.11
model 3	1976	9	272	48.38
model 3	1976	9	273	48.43
model 3	1976	9	274	49.88
model 3	1976	10	275	51.99
model 3	1976	10	276	53.93
model 3	1976	10	277	55.33
model 3	1976	10	278	56.02
model 3	1976	10	279	55.88
model 3	1976	10	280	54.89
model 3	1976	10	281	53.26
model 3	1976	10	282	51.3
model 3	1976	10	283	49.29
model 3	1976	10	284	47.41
model 3	1976	10	285	45.71
model 3	1976	10	286	44.2
model 3	1976	10	287	42.84
model 3	1976	10	288	41.63
model 3	1976	10	289	40.52
model 3	1976	10	290	39.52
model 3	1976	10	291	38.59
model 3	1976	10	292	37.73
model 3	1976	10	293	36.94
model 3	1976	10	294	36.19
model 3	1976	10	295	35.5
model 3	1976	10	296	34.84
model 3	1976	10	297	34.22
model 3	1976	10	298	33.64
model 3	1976	10	299	33.09
model 3	1976	10	300	32.56
model 3	1976	10	301	32.08
model 3	1976	10	302	31.64
model 3	1976	10	303	31.27
model 3	1976	10	304	30.93
model 3	1976	10	305	30.58
model 3	1976	11	306	30.23
model 3	1976	11	307	30.01
model 3	1976	11	308	29.88
model 3	1976	11	309	29.79
model 3	1976	11	310	29.73
model 3	1976	11	311	29.64
model 3	1976	11	312	30.85
model 3	1976	11	313	33.36
model 3	1976	11	314	39.15
model 3	1976	11	315	46.93
model 3	1976	11	316	54.14
model 3	1976	11	317	58.63
model 3	1976	11	318	60.57
model 3	1976	11	319	60.68
model 3	1976	11	320	60.16
model 3	1976	11	321	61.6
model 3	1976	11	322	64.35
model 3	1976	11	323	67.44
model 3	1976	11	324	69.17
model 3	1976	11	325	68.98
model 3	1976	11	326	67.26
model 3	1976	11	327	65.83
model 3	1976	11	328	64.64
model 3	1976	11	329	63.6
model 3	1976	11	330	62.42
model 3	1976	11	331	60.98
model 3	1976	11	332	59.37
model 3	1976	11	333	57.85
model 3	1976	11	334	56.49
model 3	1976	11	335	55.32
model 3	1976	12	336	54.27
model 3	1976	12	337	53.26
model 3	1976	12	338	52.27
model 3	1976	12	339	51.31
model 3	1976	12	340	50.39
model 3	1976	12	341	49.52
model 3	1976	12	342	48.72
model 3	1976	12	343	47.97
model 3	1976	12	344	47.27
model 3	1976	12	345	46.6
model 3	1976	12	346	45.98
model 3	1976	12	347	45.39
model 3	1976	12	348	44.84
model 3	1976	12	349	44.31
model 3	1976	12	350	43.8
model 3	1976	12	351	43.32
model 3	1976	12	352	42.85
model 3	1976	12	353	42.41
model 3	1976	12	354	41.98
model 3	1976	12	355	41.57
model 3	1976	12	356	41.18
model 3	1976	12	357	40.81
model 3	1976	12	358	40.46
model 3	1976	12	359	40.12
model 3	1976	12	360	39.79
model 3	1976	12	361	39.72
model 3	1976	12	362	39.9
model 3	1976	12	363	40.11
model 3	1976	12	364	40.19
model 3	1976	12	365	40.07
model 3	1976	12	366	39.78
model 3	1977	7	182	34.13
model 3	1977	7	183	33.75
model 3	1977	7	184	33.35
model 3	1977	7	185	33.16
model 3	1977	7	186	33.01
model 3	1977	7	187	32.86
model 3	1977	7	188	32.63
model 3	1977	7	189	32.49
model 3	1977	7	190	32.35
model 3	1977	7	191	32.21
model 3	1977	7	192	31.98
model 3	1977	7	193	31.72
model 3	1977	7	194	31.36
model 3	1977	7	195	31.03
model 3	1977	7	196	30.67
model 3	1977	7	197	30.38
model 3	1977	7	198	30.21
model 3	1977	7	199	30.11
model 3	1977	7	200	29.98
model 3	1977	7	201	32.27
model 3	1977	7	202	36.61
model 3	1977	7	203	40.94
model 3	1977	7	204	43.56
model 3	1977	7	205	44.26
model 3	1977	7	206	43.66
model 3	1977	7	207	42.25
model 3	1977	7	208	40.55
model 3	1977	7	209	38.93
model 3	1977	7	210	37.48
model 3	1977	7	211	36.23
model 3	1977	7	212	38.45
model 3	1977	8	213	42.22
model 3	1977	8	214	45.38
model 3	1977	8	215	46.54
model 3	1977	8	216	46.1
model 3	1977	8	217	44.89
model 3	1977	8	218	43.64
model 3	1977	8	219	42.45
model 3	1977	8	220	41.28
model 3	1977	8	221	40.09
model 3	1977	8	222	38.89
model 3	1977	8	223	37.72
model 3	1977	8	224	36.64
model 3	1977	8	225	35.74
model 3	1977	8	226	35.08
model 3	1977	8	227	34.65
model 3	1977	8	228	34.27
model 3	1977	8	229	34.05
model 3	1977	8	230	33.81
model 3	1977	8	231	34.11
model 3	1977	8	232	36.93
model 3	1977	8	233	41.18
model 3	1977	8	234	44.93
model 3	1977	8	235	46.85
model 3	1977	8	236	46.95
model 3	1977	8	237	45.85
model 3	1977	8	238	44.23
model 3	1977	8	239	42.52
model 3	1977	8	240	40.91
model 3	1977	8	241	39.45
model 3	1977	8	242	38.13
model 3	1977	8	243	36.91
model 3	1977	9	244	35.77
model 3	1977	9	245	34.81
model 3	1977	9	246	34
model 3	1977	9	247	33.23
model 3	1977	9	248	32.51
model 3	1977	9	249	31.85
model 3	1977	9	250	31.2
model 3	1977	9	251	30.56
model 3	1977	9	252	29.95
model 3	1977	9	253	29.34
model 3	1977	9	254	28.78
model 3	1977	9	255	28.26
model 3	1977	9	256	27.74
model 3	1977	9	257	27.22
model 3	1977	9	258	26.76
model 3	1977	9	259	26.33
model 3	1977	9	260	25.94
model 3	1977	9	261	25.55
model 3	1977	9	262	25.15
model 3	1977	10	297	26.03
model 3	1977	10	298	26.83
model 3	1977	10	299	28.17
model 3	1977	10	300	30.54
model 3	1977	10	301	33.3
model 3	1977	10	302	35.29
model 3	1977	10	303	35.84
model 3	1977	10	304	35.05
model 3	1977	11	305	34.64
model 3	1977	11	306	35.15
model 3	1977	11	307	36.26
model 3	1977	11	308	37.13
model 3	1977	11	309	37.15
model 3	1977	11	310	36.27
model 3	1977	11	311	36.38
model 3	1977	11	312	38.99
model 3	1977	11	313	42.42
model 3	1977	11	314	44.98
model 3	1977	11	315	45.87
model 3	1977	11	316	45.16
model 3	1977	11	317	43.43
model 3	1977	11	318	41.33
model 3	1977	11	319	39.3
model 3	1977	11	320	38.39
model 3	1977	11	321	39.74
model 3	1977	11	322	42.24
model 3	1977	11	323	44.51
model 3	1977	11	324	45.46
model 3	1977	11	325	45.27
model 3	1977	11	326	44.62
model 3	1977	11	327	44.14
model 3	1977	11	328	44.11
model 3	1977	11	329	44.26
model 3	1977	11	330	44.23
model 3	1977	11	331	43.84
model 3	1977	11	332	44.13
model 3	1977	11	333	46.11
model 3	1977	11	334	48.84
model 3	1977	12	335	50.8
model 3	1977	12	336	51.26
model 3	1977	12	337	50.39
model 3	1977	12	338	48.92
model 3	1977	12	339	47.38
[truncated: 4,388 more rows]

## Sheet: SummerDischarge_rcp45NF
Climatic model	Year	Month	Day number	Discharge (m3/s)
model 1	2024	7	183	40.25
model 1	2024	7	184	39.74
model 1	2024	7	185	39.24
model 1	2024	7	186	38.73
model 1	2024	7	187	38.26
model 1	2024	7	188	37.9
model 1	2024	7	189	37.55
model 1	2024	7	190	37.19
model 1	2024	7	191	36.82
model 1	2024	7	192	36.43
model 1	2024	7	193	36.03
model 1	2024	7	194	35.85
model 1	2024	7	195	35.73
model 1	2024	7	196	35.56
model 1	2024	7	197	35.33
model 1	2024	7	198	35.1
model 1	2024	7	199	34.91
model 1	2024	7	200	34.69
model 1	2024	7	201	34.41
model 1	2024	7	202	34.09
model 1	2024	7	203	33.74
model 1	2024	7	204	33.39
model 1	2024	7	205	33.07
model 1	2024	7	206	32.77
model 1	2024	7	207	32.54
model 1	2024	7	208	32.3
model 1	2024	7	209	32.1
model 1	2024	7	210	31.88
model 1	2024	7	211	31.62
model 1	2024	7	212	31.37
model 1	2024	7	213	31.14
model 1	2024	8	214	31.21
model 1	2024	8	215	31.34
model 1	2024	8	216	31.37
model 1	2024	8	217	31.28
model 1	2024	8	218	31.18
model 1	2024	8	219	31.04
model 1	2024	8	220	30.87
model 1	2024	8	221	30.7
model 1	2024	8	222	30.54
model 1	2024	8	223	30.34
model 1	2024	8	224	30.1
model 1	2024	8	225	29.82
model 1	2024	8	226	29.54
model 1	2024	8	227	29.26
model 1	2024	8	228	28.98
model 1	2024	8	229	28.73
model 1	2024	8	230	28.55
model 1	2024	8	231	28.49
model 1	2024	8	232	28.53
model 1	2024	8	233	28.56
model 1	2024	8	234	28.54
model 1	2024	8	235	28.54
model 1	2024	8	236	28.67
model 1	2024	8	237	29.05
model 1	2024	8	238	29.43
model 1	2024	8	239	29.58
model 1	2024	8	240	29.49
model 1	2024	8	241	29.26
model 1	2024	8	242	29.01
model 1	2024	8	243	28.76
model 1	2024	8	244	28.48
model 1	2024	9	245	28.26
model 1	2024	9	246	28.23
model 1	2024	9	247	28.27
model 1	2024	9	248	28.18
model 1	2024	9	249	27.95
model 1	2024	9	250	27.67
model 1	2024	9	251	27.38
model 1	2024	9	252	27.1
model 1	2024	9	253	26.8
model 1	2024	9	254	26.52
model 1	2024	9	255	26.21
model 1	2024	9	256	25.92
model 1	2024	9	257	25.62
model 1	2024	9	258	25.34
model 1	2024	9	259	25.08
model 1	2024	10	296	26.57
model 1	2024	10	297	28.48
model 1	2024	10	298	30.53
model 1	2024	10	299	32.34
model 1	2024	10	300	33.82
model 1	2024	10	301	34.86
model 1	2024	10	302	35.29
model 1	2024	10	303	34.99
model 1	2024	10	304	34.1
model 1	2024	10	305	32.89
model 1	2024	11	306	31.61
model 1	2024	11	307	30.37
model 1	2024	11	308	29.24
model 1	2024	11	309	28.22
model 1	2024	11	310	27.37
model 1	2024	11	311	26.67
model 1	2024	11	312	26.05
model 1	2024	11	313	25.47
model 1	2024	11	317	25.44
model 1	2024	11	318	25.87
model 1	2024	11	319	25.99
model 1	2024	11	320	25.74
model 1	2024	11	321	25.23
model 1	2025	8	229	27.25
model 1	2025	8	230	38.45
model 1	2025	8	231	50.17
model 1	2025	8	232	60.17
model 1	2025	8	233	67
model 1	2025	8	234	70.24
model 1	2025	8	235	70.69
model 1	2025	8	236	69.35
model 1	2025	8	237	66.65
model 1	2025	8	238	63.25
model 1	2025	8	239	59.55
model 1	2025	8	240	57.99
model 1	2025	8	241	62.8
model 1	2025	8	242	71.89
model 1	2025	8	243	80.16
model 1	2025	9	244	83.49
model 1	2025	9	245	81.73
model 1	2025	9	246	76.93
model 1	2025	9	247	71.2
model 1	2025	9	248	65.76
model 1	2025	9	249	60.97
model 1	2025	9	250	56.85
model 1	2025	9	251	53.31
model 1	2025	9	252	50.22
model 1	2025	9	253	47.48
model 1	2025	9	254	45.05
model 1	2025	9	255	42.87
model 1	2025	9	256	40.92
model 1	2025	9	257	39.15
model 1	2025	9	258	37.54
model 1	2025	9	259	36.08
model 1	2025	9	260	34.79
model 1	2025	9	261	33.59
model 1	2025	9	262	32.49
model 1	2025	9	263	31.47
model 1	2025	9	264	30.5
model 1	2025	9	265	29.59
model 1	2025	9	266	28.74
model 1	2025	9	267	27.93
model 1	2025	9	268	27.19
model 1	2025	9	269	26.5
model 1	2025	9	270	25.85
model 1	2025	9	271	25.21
model 1	2025	10	275	25.35
model 1	2025	10	276	25.4
model 1	2025	10	277	25.18
model 1	2025	10	303	26.18
model 1	2025	10	304	29.26
model 1	2025	11	305	31.17
model 1	2025	11	306	31.61
model 1	2025	11	307	31.32
model 1	2025	11	308	33.14
model 1	2025	11	309	36.92
model 1	2025	11	310	40.81
model 1	2025	11	311	42.92
model 1	2025	11	312	42.9
model 1	2025	11	313	41.5
model 1	2025	11	314	39.52
model 1	2025	11	315	37.52
model 1	2025	11	316	35.68
model 1	2025	11	317	34.04
model 1	2025	11	318	32.57
model 1	2025	11	319	31.33
model 1	2025	11	320	30.53
model 1	2025	11	321	30.27
model 1	2025	11	322	30.47
model 1	2025	11	323	30.77
model 1	2025	11	324	30.94
model 1	2025	11	325	31.01
model 1	2025	11	326	31.05
model 1	2025	11	327	31.03
model 1	2025	11	328	30.88
model 1	2025	11	329	30.9
model 1	2025	11	330	30.94
model 1	2025	11	331	30.92
model 1	2025	11	332	30.75
model 1	2025	11	333	30.41
model 1	2025	11	334	30.04
model 1	2025	12	335	29.8
model 1	2025	12	336	30.31
model 1	2025	12	337	31.57
model 1	2025	12	338	33.2
model 1	2025	12	339	34.56
model 1	2025	12	340	35.15
model 1	2025	12	341	34.95
model 1	2025	12	342	34.22
model 1	2025	12	343	33.96
model 1	2025	12	344	34.37
model 1	2025	12	345	34.93
model 1	2025	12	346	35.02
model 1	2025	12	347	34.52
model 1	2025	12	348	33.69
model 1	2025	12	349	32.77
model 1	2025	12	350	31.89
model 1	2025	12	351	31.25
model 1	2025	12	352	30.81
model 1	2025	12	353	30.45
model 1	2025	12	354	30.09
model 1	2025	12	355	29.72
model 1	2025	12	356	30.28
model 1	2025	12	357	31.93
model 1	2025	12	358	33.7
model 1	2025	12	359	34.62
model 1	2025	12	360	36.11
model 1	2025	12	361	39.22
model 1	2025	12	362	43.24
model 1	2025	12	363	46.82
model 1	2025	12	364	49.18
model 1	2025	12	365	49.95
model 1	2026	8	243	25.96
model 1	2026	9	244	29.95
model 1	2026	9	245	34.06
model 1	2026	9	246	37.82
model 1	2026	9	247	40.81
model 1	2026	9	248	42.3
model 1	2026	9	249	44.12
model 1	2026	9	250	46.37
model 1	2026	9	251	48.42
model 1	2026	9	252	49.38
model 1	2026	9	253	49.44
model 1	2026	9	254	50.4
model 1	2026	9	255	57.61
model 1	2026	9	256	69.53
model 1	2026	9	257	79.5
model 1	2026	9	258	82.32
model 1	2026	9	259	79.23
model 1	2026	9	260	73.43
model 1	2026	9	261	67.09
model 1	2026	9	262	61.09
model 1	2026	9	263	57.18
model 1	2026	9	264	55.56
model 1	2026	9	265	54.9
model 1	2026	9	266	54.55
model 1	2026	9	267	53.8
model 1	2026	9	268	52.22
model 1	2026	9	269	49.74
model 1	2026	9	270	46.82
model 1	2026	9	271	43.95
model 1	2026	9	272	41.34
model 1	2026	9	273	39.05
model 1	2026	10	274	37.06
model 1	2026	10	275	35.32
model 1	2026	10	276	33.78
model 1	2026	10	277	32.43
model 1	2026	10	278	31.25
model 1	2026	10	279	30.17
model 1	2026	10	280	29.18
model 1	2026	10	281	28.25
model 1	2026	10	282	27.39
model 1	2026	10	283	26.59
model 1	2026	10	284	25.85
model 1	2026	10	285	25.15
model 1	2026	11	307	26.71
model 1	2026	11	308	27.99
model 1	2026	11	309	28.17
model 1	2026	11	310	27.61
model 1	2026	11	311	26.69
model 1	2026	11	312	25.69
model 1	2026	11	317	25.1
model 1	2026	11	318	27.66
model 1	2026	11	319	30.21
model 1	2026	11	320	31.93
model 1	2026	11	321	32.51
model 1	2026	11	322	32.22
model 1	2026	11	323	31.53
model 1	2026	11	324	30.64
model 1	2026	11	325	29.63
model 1	2026	11	326	28.58
model 1	2026	11	327	27.59
model 1	2026	11	328	26.79
model 1	2026	11	329	27.41
model 1	2026	11	330	30.19
model 1	2026	11	331	34.04
model 1	2026	11	332	37.81
model 1	2026	11	333	40.18
model 1	2026	11	334	40.99
model 1	2026	12	335	41.52
model 1	2026	12	336	42.31
model 1	2026	12	337	43.01
model 1	2026	12	338	42.98
model 1	2026	12	339	43
model 1	2026	12	340	43.26
model 1	2026	12	341	43.4
model 1	2026	12	342	43.02
model 1	2026	12	343	43.18
model 1	2026	12	344	44.16
model 1	2026	12	345	45.37
model 1	2026	12	346	45.93
model 1	2026	12	347	45.58
model 1	2026	12	348	44.66
model 1	2026	12	349	43.63
model 1	2026	12	350	42.7
model 1	2026	12	351	41.95
model 1	2026	12	352	41.3
model 1	2026	12	353	40.61
model 1	2026	12	354	39.9
model 1	2026	12	355	39.18
model 1	2026	12	356	38.47
model 1	2026	12	357	37.74
model 1	2026	12	358	37.01
model 1	2026	12	359	36.3
model 1	2026	12	360	35.63
model 1	2026	12	361	35
model 1	2026	12	362	34.42
model 1	2026	12	363	33.92
model 1	2026	12	364	33.47
model 1	2026	12	365	33.08
model 1	2027	7	182	50.12
model 1	2027	7	183	49.51
model 1	2027	7	184	48.83
model 1	2027	7	185	48.22
model 1	2027	7	186	47.72
model 1	2027	7	187	47.24
model 1	2027	7	188	46.71
model 1	2027	7	189	46.09
model 1	2027	7	190	45.41
model 1	2027	7	191	44.82
model 1	2027	7	192	44.22
model 1	2027	7	193	43.67
model 1	2027	7	194	43.08
model 1	2027	7	195	42.48
model 1	2027	7	196	41.84
model 1	2027	7	197	41.2
model 1	2027	7	198	40.7
model 1	2027	7	199	40.27
model 1	2027	7	200	41.9
model 1	2027	7	201	45.73
model 1	2027	7	202	50.36
model 1	2027	7	203	54.04
model 1	2027	7	204	58.42
model 1	2027	7	205	62.61
model 1	2027	7	206	65.41
model 1	2027	7	207	66.08
model 1	2027	7	208	65.02
model 1	2027	7	209	62.9
model 1	2027	7	210	60.22
model 1	2027	7	211	57.44
model 1	2027	7	212	54.99
model 1	2027	8	213	52.87
model 1	2027	8	214	50.99
model 1	2027	8	215	49.28
model 1	2027	8	216	47.71
model 1	2027	8	217	46.23
model 1	2027	8	218	44.91
model 1	2027	8	219	43.64
model 1	2027	8	220	42.58
model 1	2027	8	221	41.61
model 1	2027	8	222	40.82
model 1	2027	8	223	41.64
model 1	2027	8	224	44.47
model 1	2027	8	225	47.89
model 1	2027	8	226	50.58
model 1	2027	8	227	52.08
model 1	2027	8	228	52.34
model 1	2027	8	229	51.74
model 1	2027	8	230	50.79
model 1	2027	8	231	49.75
model 1	2027	8	232	48.64
model 1	2027	8	233	47.51
model 1	2027	8	234	46.33
model 1	2027	8	235	45.13
model 1	2027	8	236	43.95
model 1	2027	8	237	42.8
model 1	2027	8	238	41.64
model 1	2027	8	239	40.54
model 1	2027	8	240	39.53
model 1	2027	8	241	38.61
model 1	2027	8	242	37.73
model 1	2027	8	243	36.95
model 1	2027	9	244	37.69
model 1	2027	9	245	39.8
model 1	2027	9	246	42.06
model 1	2027	9	247	43.14
model 1	2027	9	248	42.92
model 1	2027	9	249	41.89
model 1	2027	9	250	40.49
model 1	2027	9	251	39.06
model 1	2027	9	252	37.73
model 1	2027	9	253	36.56
model 1	2027	9	254	35.56
model 1	2027	9	255	34.67
model 1	2027	9	256	33.86
model 1	2027	9	257	33.1
model 1	2027	9	258	32.39
model 1	2027	9	259	31.94
model 1	2027	9	260	32.38
model 1	2027	9	261	33.63
model 1	2027	9	262	35.26
model 1	2027	9	263	36.6
model 1	2027	9	264	37.39
model 1	2027	9	265	37.83
model 1	2027	9	266	38.31
model 1	2027	9	267	38.63
model 1	2027	9	268	38.62
model 1	2027	9	269	38.28
model 1	2027	9	270	39.3
model 1	2027	9	271	41.87
model 1	2027	9	272	45.27
model 1	2027	9	273	48.32
model 1	2027	10	274	50.18
model 1	2027	10	275	50.66
model 1	2027	10	276	49.79
model 1	2027	10	277	48.12
model 1	2027	10	278	46.61
model 1	2027	10	279	45.37
model 1	2027	10	280	44.8
model 1	2027	10	281	44.77
model 1	2027	10	282	45.04
model 1	2027	10	283	45.27
model 1	2027	10	284	45.11
model 1	2027	10	285	44.5
model 1	2027	10	286	43.58
model 1	2027	10	287	42.5
model 1	2027	10	288	41.43
model 1	2027	10	289	41.21
model 1	2027	10	290	41.92
model 1	2027	10	291	43.16
model 1	2027	10	292	44.15
model 1	2027	10	293	44.4
model 1	2027	10	294	43.92
model 1	2027	10	295	43.02
model 1	2027	10	296	42.04
model 1	2027	10	297	41.13
model 1	2027	10	298	40.29
model 1	2027	10	299	39.46
model 1	2027	10	300	38.65
model 1	2027	10	301	37.9
model 1	2027	10	302	37.89
model 1	2027	10	303	38.74
model 1	2027	10	304	40.01
model 1	2027	11	305	41.06
model 1	2027	11	306	41.51
model 1	2027	11	307	41.33
model 1	2027	11	308	40.72
model 1	2027	11	309	40.31
model 1	2027	11	310	41.55
model 1	2027	11	311	44.27
model 1	2027	11	312	47.46
model 1	2027	11	313	49.81
model 1	2027	11	314	50.72
model 1	2027	11	315	50.6
model 1	2027	11	316	50
model 1	2027	11	317	49.63
model 1	2027	11	318	49.73
model 1	2027	11	319	50.19
model 1	2027	11	320	50.76
model 1	2027	11	321	51.37
model 1	2027	11	322	52.3
model 1	2027	11	323	53.4
model 1	2027	11	324	54.35
model 1	2027	11	325	55.02
model 1	2027	11	326	55.2
model 1	2027	11	327	54.91
model 1	2027	11	328	54.34
model 1	2027	11	329	53.84
model 1	2027	11	330	53.47
model 1	2027	11	331	53.2
model 1	2027	11	332	52.89
model 1	2027	11	333	52.44
model 1	2027	11	334	51.81
model 1	2027	12	335	51.08
model 1	2027	12	336	50.32
model 1	2027	12	337	49.63
model 1	2027	12	338	49
model 1	2027	12	339	48.47
model 1	2027	12	340	48.27
model 1	2027	12	341	48.46
model 1	2027	12	342	49.03
model 1	2027	12	343	49.85
model 1	2027	12	344	50.65
model 1	2027	12	345	51.47
model 1	2027	12	346	52.28
model 1	2027	12	347	53.15
model 1	2027	12	348	54.23
model 1	2027	12	349	55.31
model 1	2027	12	350	56.14
model 1	2027	12	351	56.66
model 1	2027	12	352	56.86
model 1	2027	12	353	56.75
model 1	2027	12	354	56.37
model 1	2027	12	355	55.8
model 1	2027	12	356	55.13
model 1	2027	12	357	54.43
model 1	2027	12	358	53.74
model 1	2027	12	359	53.08
model 1	2027	12	360	52.48
model 1	2027	12	361	51.94
model 1	2027	12	362	51.45
model 1	2027	12	363	51.01
model 1	2027	12	364	50.62
model 1	2027	12	365	50.27
model 1	2028	7	183	39.03
model 1	2028	7	184	37.68
model 1	2028	7	185	36.01
model 1	2028	7	186	34.43
model 1	2028	7	187	33.12
model 1	2028	7	188	31.98
model 1	2028	7	189	31.01
model 1	2028	7	190	30.16
model 1	2028	7	191	29.37
model 1	2028	7	192	28.76
model 1	2028	7	193	28.24
model 1	2028	7	194	27.84
model 1	2028	7	195	27.48
model 1	2028	7	196	27.19
model 1	2028	7	197	27.09
model 1	2028	7	198	27.17
model 1	2028	7	199	27.46
model 1	2028	7	200	27.78
model 1	2028	7	201	27.91
model 1	2028	7	202	27.79
model 1	2028	7	203	27.51
model 1	2028	7	204	27.11
model 1	2028	7	205	26.65
model 1	2028	7	206	26.25
model 1	2028	7	207	25.91
model 1	2028	7	208	25.7
model 1	2028	7	209	25.48
model 1	2028	7	210	25.19
model 1	2028	8	217	25.03
model 1	2028	8	218	25.42
model 1	2028	8	219	25.62
model 1	2028	8	220	25.61
model 1	2028	8	221	25.37
model 1	2028	11	335	25.2
model 1	2028	12	336	29.93
model 1	2028	12	337	33.58
model 1	2028	12	338	35.17
model 1	2028	12	339	34.94
model 1	2028	12	340	33.59
model 1	2028	12	341	31.94
model 1	2028	12	342	30.42
model 1	2028	12	343	29.42
model 1	2028	12	344	28.83
model 1	2028	12	345	28.38
model 1	2028	12	346	27.92
model 1	2028	12	347	27.73
model 1	2028	12	348	27.79
model 1	2028	12	349	28.06
model 1	2028	12	350	29.53
model 1	2028	12	351	31.7
model 1	2028	12	352	33.51
model 1	2028	12	353	34.15
model 1	2028	12	354	33.69
model 1	2028	12	355	32.56
model 1	2028	12	356	31.19
model 1	2028	12	357	29.85
model 1	2028	12	358	28.66
model 1	2028	12	359	27.63
model 1	2028	12	360	26.75
model 1	2028	12	361	25.99
model 1	2028	12	362	25.34
model 1	2030	7	189	25.73
model 1	2030	7	190	27.49
model 1	2030	7	191	27.42
model 1	2030	7	192	26.32
model 1	2032	7	202	27.59
model 1	2032	7	203	35.94
model 1	2032	7	204	45.74
model 1	2032	7	205	53.37
model 1	2032	7	206	56.87
model 1	2032	7	207	56.56
model 1	2032	7	208	53.93
model 1	2032	7	209	50.52
model 1	2032	7	210	47.24
model 1	2032	7	211	44.22
model 1	2032	7	212	41.44
model 1	2032	7	213	38.94
model 1	2032	8	214	36.65
model 1	2032	8	215	34.73
model 1	2032	8	216	33.07
model 1	2032	8	217	31.54
model 1	2032	8	218	30.75
model 1	2032	8	219	30.45
model 1	2032	8	220	30.14
model 1	2032	8	221	29.56
model 1	2032	8	222	28.82
model 1	2032	8	223	28.02
model 1	2032	8	224	27.2
model 1	2032	8	225	26.37
model 1	2032	8	226	25.57
model 1	2033	7	184	30.72
model 1	2033	7	185	36.3
model 1	2033	7	186	39.01
model 1	2033	7	187	39.1
model 1	2033	7	188	39.8
model 1	2033	7	189	42.27
model 1	2033	7	190	45.32
model 1	2033	7	191	47.32
model 1	2033	7	192	47.65
model 1	2033	7	193	46.42
model 1	2033	7	194	44.25
model 1	2033	7	195	41.81
model 1	2033	7	196	39.48
model 1	2033	7	197	37.41
model 1	2033	7	198	35.6
model 1	2033	7	199	33.99
model 1	2033	7	200	32.57
model 1	2033	7	201	31.26
model 1	2033	7	202	30.08
model 1	2033	7	203	28.99
model 1	2033	7	204	28.02
model 1	2033	7	205	27.12
model 1	2033	7	206	26.27
model 1	2033	7	207	25.5
model 1	2035	7	182	30.57
model 1	2035	7	183	30.13
model 1	2035	7	184	29.72
model 1	2035	7	185	29.3
model 1	2035	7	186	28.83
model 1	2035	7	187	28.34
model 1	2035	7	188	27.86
model 1	2035	7	189	27.37
model 1	2035	7	190	26.9
model 1	2035	7	191	26.44
model 1	2035	7	192	25.96
model 1	2035	7	193	25.61
model 1	2035	7	194	25.27
model 1	2035	7	206	25.26
model 1	2035	7	207	25.39
model 1	2035	7	208	25.1
model 1	2035	11	308	25.52
model 1	2035	11	309	27.79
model 1	2035	11	310	30.99
model 1	2035	11	311	34.45
model 1	2035	11	312	37.2
model 1	2035	11	313	38.8
model 1	2035	11	314	39.09
model 1	2035	11	315	39.03
model 1	2035	11	316	39.13
model 1	2035	11	317	39.74
model 1	2035	11	318	40.57
model 1	2035	11	319	40.92
model 1	2035	11	320	41.17
model 1	2035	11	321	41.35
model 1	2035	11	322	41.49
model 1	2035	11	323	41.21
model 1	2035	11	324	40.34
model 1	2035	11	325	38.93
model 1	2035	11	326	37.17
model 1	2035	11	327	35.37
model 1	2035	11	328	33.69
model 1	2035	11	329	32.2
model 1	2035	11	330	30.88
model 1	2035	11	331	29.76
model 1	2035	11	332	28.79
model 1	2035	11	333	27.93
model 1	2035	11	334	27.16
model 1	2035	12	335	26.47
model 1	2035	12	336	25.87
model 1	2035	12	337	25.33
model 1	2036	7	183	29.16
model 1	2036	7	184	28.88
model 1	2036	7	185	29.21
model 1	2036	7	186	30.72
model 1	2036	7	187	32.68
model 1	2036	7	188	34.29
model 1	2036	7	189	35.16
model 1	2036	7	190	35.23
model 1	2036	7	191	34.81
model 1	2036	7	192	34.13
model 1	2036	7	193	33.83
model 1	2036	7	194	34.45
model 1	2036	7	195	35.24
model 1	2036	7	196	35.76
model 1	2036	7	197	35.94
model 1	2036	7	198	35.7
model 1	2036	7	199	35.12
model 1	2036	7	200	34.32
model 1	2036	7	201	33.46
model 1	2036	7	202	32.61
model 1	2036	7	203	31.82
model 1	2036	7	204	31.16
model 1	2036	7	205	30.54
model 1	2036	7	206	29.93
model 1	2036	7	207	29.34
model 1	2036	7	208	28.73
model 1	2036	7	209	28.19
model 1	2036	7	210	27.64
model 1	2036	7	211	27.14
model 1	2036	7	212	26.73
model 1	2036	7	213	26.25
model 1	2036	8	214	25.75
model 1	2036	8	215	25.26
model 1	2037	11	318	25.61
model 1	2037	11	319	26.42
model 1	2037	11	320	26.21
model 1	2037	11	321	25.27
model 1	2037	12	336	26.1
model 1	2037	12	337	26.94
model 1	2037	12	338	27.21
model 1	2037	12	339	27.43
model 1	2037	12	340	27.7
model 1	2037	12	341	27.86
model 1	2037	12	342	27.68
model 1	2037	12	343	27.08
model 1	2037	12	344	26.23
model 1	2037	12	345	25.26
model 1	2038	7	182	41.37
model 1	2038	7	183	60.68
model 1	2038	7	184	75.4
model 1	2038	7	185	82
model 1	2038	7	186	81.44
model 1	2038	7	187	76.9
model 1	2038	7	188	70.95
model 1	2038	7	189	65.08
model 1	2038	7	190	59.93
model 1	2038	7	191	55.47
model 1	2038	7	192	51.65
model 1	2038	7	193	48.34
model 1	2038	7	194	45.47
model 1	2038	7	195	43.04
model 1	2038	7	196	40.87
model 1	2038	7	197	38.95
model 1	2038	7	198	37.25
model 1	2038	7	199	35.72
model 1	2038	7	200	34.46
model 1	2038	7	201	33.37
model 1	2038	7	202	32.33
model 1	2038	7	203	33.73
model 1	2038	7	204	36.43
model 1	2038	7	205	38.31
model 1	2038	7	206	38.51
model 1	2038	7	207	37.67
model 1	2038	7	208	36.54
model 1	2038	7	209	35.57
model 1	2038	7	210	34.7
model 1	2038	7	211	33.85
model 1	2038	7	212	32.98
model 1	2038	8	213	32.14
model 1	2038	8	214	31.32
model 1	2038	8	215	30.51
model 1	2038	8	216	29.79
model 1	2038	8	217	29.05
model 1	2038	8	218	28.35
model 1	2038	8	219	27.68
model 1	2038	8	220	27.02
model 1	2038	8	221	26.41
model 1	2038	8	222	25.91
model 1	2038	8	223	25.4
model 1	2038	8	233	25.54
model 1	2038	8	234	34.61
model 1	2038	8	235	47.59
model 1	2038	8	236	59.53
model 1	2038	8	237	66.92
model 1	2038	8	238	69.09
model 1	2038	8	239	67.61
model 1	2038	8	240	64.48
model 1	2038	8	241	61.27
model 1	2038	8	242	58.47
model 1	2038	8	243	56.06
model 1	2038	9	244	54.02
model 1	2038	9	245	52.26
model 1	2038	9	246	50.78
model 1	2038	9	247	49.37
model 1	2038	9	248	47.94
model 1	2038	9	249	46.48
model 1	2038	9	250	44.99
model 1	2038	9	251	43.56
model 1	2038	9	252	42.2
model 1	2038	9	253	41.12
model 1	2038	9	254	40.19
model 1	2038	9	255	39.36
model 1	2038	9	256	38.89
model 1	2038	9	257	38.8
model 1	2038	9	258	38.67
model 1	2038	9	259	38.22
model 1	2038	9	260	37.51
model 1	2038	9	261	36.7
model 1	2038	9	262	35.91
model 1	2038	9	263	36.35
model 1	2038	9	264	38.52
model 1	2038	9	265	41.83
model 1	2038	9	266	44.75
model 1	2038	9	267	46.23
model 1	2038	9	268	46.12
model 1	2038	9	269	45.13
model 1	2038	9	270	44.01
model 1	2038	9	271	42.91
model 1	2038	9	272	41.71
model 1	2038	9	273	40.43
model 1	2038	10	274	39.16
model 1	2038	10	275	37.98
model 1	2038	10	276	36.91
model 1	2038	10	277	35.94
model 1	2038	10	278	35.06
model 1	2038	10	279	34.25
model 1	2038	10	280	33.5
model 1	2038	10	281	32.81
model 1	2038	10	282	32.17
model 1	2038	10	283	31.57
model 1	2038	10	284	31
model 1	2038	10	285	30.47
model 1	2038	10	286	29.97
model 1	2038	10	287	29.5
model 1	2038	10	288	29.04
model 1	2038	10	289	28.62
model 1	2038	10	290	28.27
model 1	2038	10	291	27.99
model 1	2038	10	292	27.7
model 1	2038	10	293	27.37
model 1	2038	10	294	27.03
model 1	2038	10	295	26.69
model 1	2038	10	296	26.35
model 1	2038	10	297	26.03
model 1	2038	10	298	25.71
model 1	2038	10	299	25.4
model 1	2038	10	300	25.09
model 1	2038	11	324	25.28
model 1	2038	11	325	26.15
model 1	2038	11	326	26.64
model 1	2038	11	327	28.14
model 1	2038	11	328	30.67
model 1	2038	11	329	33.83
model 1	2038	11	330	36.44
model 1	2038	11	331	37.85
model 1	2038	11	332	38.02
model 1	2038	11	333	37.29
model 1	2038	11	334	36.12
model 1	2038	12	335	34.84
model 1	2038	12	336	33.69
model 1	2038	12	337	32.74
model 1	2038	12	338	31.99
model 1	2038	12	339	31.38
model 1	2038	12	340	30.86
model 1	2038	12	341	30.38
model 1	2038	12	342	29.93
model 1	2038	12	343	29.5
model 1	2038	12	344	29.1
model 1	2038	12	345	28.73
model 1	2038	12	346	28.4
model 1	2038	12	347	28.1
model 1	2038	12	348	27.82
model 1	2038	12	349	27.58
model 1	2038	12	350	27.86
model 1	2038	12	351	28.78
model 1	2038	12	352	30.62
model 1	2038	12	353	32.84
model 1	2038	12	354	34.65
model 1	2038	12	355	35.57
model 1	2038	12	356	35.78
model 1	2038	12	357	35.53
model 1	2038	12	358	35.15
model 1	2038	12	359	34.76
model 1	2038	12	360	34.4
model 1	2038	12	361	34.09
model 1	2038	12	362	33.79
model 1	2038	12	363	33.46
model 1	2038	12	364	33.09
model 1	2038	12	365	32.72
model 1	2039	7	182	69
model 1	2039	7	183	68.41
model 1	2039	7	184	67.78
model 1	2039	7	185	66.55
model 1	2039	7	186	64.74
model 1	2039	7	187	62.56
model 1	2039	7	188	60.29
model 1	2039	7	189	58.14
model 1	2039	7	190	56.13
model 1	2039	7	191	54.33
model 1	2039	7	192	52.75
model 1	2039	7	193	51.29
model 1	2039	7	194	49.93
model 1	2039	7	195	48.69
model 1	2039	7	196	47.62
model 1	2039	7	197	46.7
model 1	2039	7	198	45.83
model 1	2039	7	199	44.86
model 1	2039	7	200	43.88
model 1	2039	7	201	43.02
model 1	2039	7	202	42.27
model 1	2039	7	203	41.52
model 1	2039	7	204	40.81
model 1	2039	7	205	40.13
model 1	2039	7	206	39.78
model 1	2039	7	207	39.79
model 1	2039	7	208	40.12
model 1	2039	7	209	40.39
model 1	2039	7	210	40.49
model 1	2039	7	211	40.29
model 1	2039	7	212	39.99
model 1	2039	8	213	39.65
model 1	2039	8	214	39.35
model 1	2039	8	215	39.1
model 1	2039	8	216	38.84
model 1	2039	8	217	38.46
model 1	2039	8	218	37.87
model 1	2039	8	219	37.22
model 1	2039	8	220	36.58
model 1	2039	8	221	35.93
model 1	2039	8	222	35.38
model 1	2039	8	223	34.88
model 1	2039	8	224	34.34
model 1	2039	8	225	33.8
model 1	2039	8	226	33.27
model 1	2039	8	227	32.84
model 1	2039	8	228	32.41
model 1	2039	8	229	31.99
model 1	2039	8	230	31.57
model 1	2039	8	231	31.16
model 1	2039	8	232	30.73
model 1	2039	8	233	30.34
model 1	2039	8	234	29.93
model 1	2039	8	235	29.56
model 1	2039	8	236	29.45
model 1	2039	8	237	29.5
model 1	2039	8	238	29.5
model 1	2039	8	239	29.41
model 1	2039	8	240	29.21
model 1	2039	8	241	28.95
model 1	2039	8	242	28.67
model 1	2039	8	243	28.34
model 1	2039	9	244	28.04
model 1	2039	9	245	27.92
model 1	2039	9	246	27.79
model 1	2039	9	247	27.58
model 1	2039	9	248	27.31
model 1	2039	9	249	27
model 1	2039	9	250	26.65
model 1	2039	9	251	26.37
model 1	2039	9	252	26.14
model 1	2039	9	253	25.94
model 1	2039	9	254	25.74
model 1	2039	9	255	25.52
model 1	2039	9	256	25.24
model 1	2039	11	315	25.25
model 1	2039	11	316	25.57
model 1	2039	11	317	25.4
model 1	2039	11	333	25.17
model 1	2039	11	334	25.67
model 1	2039	12	335	25.6
model 1	2039	12	336	25.18
model 1	2043	10	282	32.72
model 1	2043	10	283	42.07
model 1	2043	10	284	48.99
model 1	2043	10	285	52.09
model 1	2043	10	286	51.82
model 1	2043	10	287	49.4
model 1	2043	10	288	46.11
model 1	2043	10	289	42.72
model 1	2043	10	290	39.63
model 1	2043	10	291	36.97
model 1	2043	10	292	35.81
model 1	2043	10	293	36.41
model 1	2043	10	294	38.04
model 1	2043	10	295	40.45
model 1	2043	10	296	42.55
model 1	2043	10	297	45.57
model 1	2043	10	298	49.95
model 1	2043	10	299	54.67
model 1	2043	10	300	58.46
model 1	2043	10	301	60.41
model 1	2043	10	302	60.3
model 1	2043	10	303	58.54
model 1	2043	10	304	55.83
model 1	2043	11	305	52.79
model 1	2043	11	306	49.84
model 1	2043	11	307	47.15
model 1	2043	11	308	44.75
model 1	2043	11	309	42.62
model 1	2043	11	310	40.71
model 1	2043	11	311	39
model 1	2043	11	312	37.46
model 1	2043	11	313	36.07
model 1	2043	11	314	34.81
model 1	2043	11	315	33.91
model 1	2043	11	316	33.28
model 1	2043	11	317	33.05
model 1	2043	11	318	33.38
model 1	2043	11	319	33.98
model 1	2043	11	320	34.29
model 1	2043	11	321	34.32
model 1	2043	11	322	36.75
model 1	2043	11	323	41.87
model 1	2043	11	324	47.27
model 1	2043	11	325	50.41
model 1	2043	11	326	50.84
model 1	2043	11	327	49.58
model 1	2043	11	328	47.65
model 1	2043	11	329	45.91
model 1	2043	11	330	44.78
model 1	2043	11	331	44.05
model 1	2043	11	332	43.26
model 1	2043	11	333	42.13
model 1	2043	11	334	40.75
model 1	2043	12	335	39.29
model 1	2043	12	336	37.88
model 1	2043	12	337	36.6
model 1	2043	12	338	35.45
model 1	2043	12	339	34.44
model 1	2043	12	340	33.53
model 1	2043	12	341	32.71
model 1	2043	12	342	31.97
model 1	2043	12	343	31.29
model 1	2043	12	344	30.68
model 1	2043	12	345	30.11
model 1	2043	12	346	29.58
model 1	2043	12	347	29.09
model 1	2043	12	348	28.64
model 1	2043	12	349	28.22
model 1	2043	12	350	27.83
model 1	2043	12	351	27.45
model 1	2043	12	352	27.09
model 1	2043	12	353	26.76
model 1	2043	12	354	26.43
model 1	2043	12	355	26.13
model 1	2043	12	356	25.84
model 1	2043	12	357	25.57
model 1	2043	12	358	25.3
model 1	2043	12	359	25.04
model 1	2044	8	235	25.39
model 1	2044	8	236	27.72
model 1	2044	8	237	28.77
model 1	2044	8	238	28.56
model 1	2044	8	239	27.51
model 1	2044	8	240	26.84
model 1	2044	8	241	27.2
model 1	2044	8	242	28.36
model 1	2044	8	243	30.36
model 1	2044	8	244	32.55
model 1	2044	9	245	33.92
model 1	2044	9	246	33.95
model 1	2044	9	247	33.16
model 1	2044	9	248	33.56
model 1	2044	9	249	35.44
model 1	2044	9	250	37.43
model 1	2044	9	251	38.26
model 1	2044	9	252	37.91
model 1	2044	9	253	36.82
model 1	2044	9	254	36.75
model 1	2044	9	255	37.59
model 1	2044	9	256	39.24
model 1	2044	9	257	43.15
model 1	2044	9	258	48.62
model 1	2044	9	259	53.84
model 1	2044	9	260	57.03
model 1	2044	9	261	57.55
model 1	2044	9	262	55.97
model 1	2044	9	263	53.35
model 1	2044	9	264	50.5
model 1	2044	9	265	47.85
model 1	2044	9	266	45.44
model 1	2044	9	267	43.22
model 1	2044	9	268	41.28
model 1	2044	9	269	39.58
model 1	2044	9	270	38.01
model 1	2044	9	271	36.55
model 1	2044	9	272	35.22
model 1	2044	9	273	34.14
model 1	2044	9	274	33.32
model 1	2044	10	275	32.64
model 1	2044	10	276	31.97
model 1	2044	10	277	31.28
model 1	2044	10	278	30.76
model 1	2044	10	279	30.43
model 1	2044	10	280	30.14
model 1	2044	10	281	29.9
model 1	2044	10	282	30.7
model 1	2044	10	283	32.93
model 1	2044	10	284	35.84
model 1	2044	10	285	38.13
model 1	2044	10	286	39.01
model 1	2044	10	287	38.49
model 1	2044	10	288	37.16
model 1	2044	10	289	35.57
model 1	2044	10	290	34.06
model 1	2044	10	291	32.79
model 1	2044	10	292	31.82
model 1	2044	10	293	31.14
model 1	2044	10	294	30.61
model 1	2044	10	295	30.31
model 1	2044	10	296	30.2
model 1	2044	10	297	30.08
model 1	2044	10	298	29.82
model 1	2044	10	299	29.42
model 1	2044	10	300	28.92
model 1	2044	10	301	28.36
model 1	2044	10	302	27.8
model 1	2044	10	303	27.28
model 1	2044	10	304	26.78
model 1	2044	10	305	26.31
model 1	2044	11	306	25.88
model 1	2044	11	307	25.47
model 1	2044	11	308	25.09
model 1	2044	11	312	25.65
model 1	2044	11	313	26.61
model 1	2044	11	314	27.24
model 1	2044	11	315	27.34
model 1	2044	11	316	27.01
model 1	2044	11	317	26.42
model 1	2044	11	318	25.86
model 1	2044	11	319	25.37
model 1	2044	11	321	25.24
model 1	2044	11	322	28.56
model 1	2044	11	323	34.7
model 1	2044	11	324	41.12
model 1	2044	11	325	45.24
model 1	2044	11	326	46.46
model 1	2044	11	327	45.69
model 1	2044	11	328	43.99
model 1	2044	11	329	42.11
model 1	2044	11	330	40.98
model 1	2044	11	331	40.76
model 1	2044	11	332	41.01
model 1	2044	11	333	41.1
model 1	2044	11	334	42.92
model 1	2044	11	335	46.4
model 1	2044	12	336	50.18
model 1	2044	12	337	52.48
model 1	2044	12	338	53.05
model 1	2044	12	339	52.29
model 1	2044	12	340	50.76
model 1	2044	12	341	48.84
model 1	2044	12	342	46.81
model 1	2044	12	343	44.84
model 1	2044	12	344	43.03
model 1	2044	12	345	41.44
model 1	2044	12	346	40.64
model 1	2044	12	347	40.61
model 1	2044	12	348	40.89
model 1	2044	12	349	40.89
model 1	2044	12	350	40.41
model 1	2044	12	351	39.57
model 1	2044	12	352	38.58
model 1	2044	12	353	37.57
model 1	2044	12	354	36.65
model 1	2044	12	355	35.84
model 1	2044	12	356	35.14
model 1	2044	12	357	34.53
model 1	2044	12	358	34
model 1	2044	12	359	33.51
model 1	2044	12	360	33.05
model 1	2044	12	361	32.6
model 1	2044	12	362	32.17
model 1	2044	12	363	31.76
model 1	2044	12	364	31.39
model 1	2044	12	365	31.03
model 1	2044	12	366	30.68
model 1	2046	12	337	25.06
model 1	2046	12	338	27.12
model 1	2046	12	339	28.06
model 1	2046	12	340	27.9
model 1	2046	12	341	27.07
model 1	2046	12	342	25.92
model 1	2046	12	343	25.49
model 1	2046	12	344	25.92
model 1	2046	12	345	26.51
model 1	2046	12	346	26.66
model 1	2046	12	347	26.27
model 1	2046	12	348	25.5
model 1	2047	7	212	26.81
model 1	2047	8	213	26.74
model 1	2047	8	214	25.2
model 1	2047	8	229	28.49
model 1	2047	8	230	33.1
model 1	2047	8	231	38.29
model 1	2047	8	232	49.95
model 1	2047	8	233	67.33
model 1	2047	8	234	86.34
model 1	2047	8	235	100.3
model 1	2047	8	236	107
model 1	2047	8	237	106.6
model 1	2047	8	238	105.7
model 1	2047	8	239	105.8
model 1	2047	8	240	107.5
model 1	2047	8	241	110.8
model 1	2047	8	242	114.2
model 1	2047	8	243	116.2
model 1	2047	9	244	115.4
model 1	2047	9	245	124
model 1	2047	9	246	144.5
model 1	2047	9	247	167.6
model 1	2047	9	248	181.6
model 1	2047	9	249	184.3
model 1	2047	9	250	178.7
model 1	2047	9	251	169
model 1	2047	9	252	157.5
model 1	2047	9	253	146
model 1	2047	9	254	135.4
model 1	2047	9	255	126.1
model 1	2047	9	256	118.1
model 1	2047	9	257	111.1
model 1	2047	9	258	104.9
model 1	2047	9	259	101.4
model 1	2047	9	260	99.46
model 1	2047	9	261	97.72
model 1	2047	9	262	95.23
model 1	2047	9	263	92.05
model 1	2047	9	264	88.53
model 1	2047	9	265	84.97
model 1	2047	9	266	81.56
model 1	2047	9	267	78.38
model 1	2047	9	268	75.47
model 1	2047	9	269	72.76
model 1	2047	9	270	70.24
model 1	2047	9	271	67.9
model 1	2047	9	272	65.73
model 1	2047	9	273	63.68
model 1	2047	10	274	61.76
model 1	2047	10	275	59.97
model 1	2047	10	276	58.32
model 1	2047	10	277	56.78
model 1	2047	10	278	55.33
model 1	2047	10	279	53.95
model 1	2047	10	280	52.63
model 1	2047	10	281	51.36
model 1	2047	10	282	50.34
model 1	2047	10	283	49.6
model 1	2047	10	284	48.88
model 1	2047	10	285	48.07
model 1	2047	10	286	47.23
model 1	2047	10	287	46.39
model 1	2047	10	288	45.58
model 1	2047	10	289	44.81
model 1	2047	10	290	44.06
model 1	2047	10	291	43.31
model 1	2047	10	292	42.56
model 1	2047	10	293	41.8
model 1	2047	10	294	41.05
model 1	2047	10	295	40.32
model 1	2047	10	296	39.72
model 1	2047	10	297	39.32
model 1	2047	10	298	38.96
model 1	2047	10	299	38.51
model 1	2047	10	300	37.95
model 1	2047	10	301	37.37
model 1	2047	10	302	36.86
model 1	2047	10	303	36.45
model 1	2047	10	304	36.07
model 1	2047	11	305	35.65
model 1	2047	11	306	35.21
model 1	2047	11	307	34.75
model 1	2047	11	308	34.34
model 1	2047	11	309	34.13
model 1	2047	11	310	34.17
model 1	2047	11	311	34.33
model 1	2047	11	312	34.43
model 1	2047	11	313	34.34
model 1	2047	11	314	34.05
model 1	2047	11	315	34.43
model 1	2047	11	316	35.7
model 1	2047	11	317	37.19
model 1	2047	11	318	38.85
model 1	2047	11	319	40.97
model 1	2047	11	320	43.1
model 1	2047	11	321	45.03
model 1	2047	11	322	46.68
model 1	2047	11	323	47.72
model 1	2047	11	324	47.99
model 1	2047	11	325	47.79
model 1	2047	11	326	47.3
model 1	2047	11	327	46.55
model 1	2047	11	328	45.6
model 1	2047	11	329	44.58
model 1	2047	11	330	43.58
model 1	2047	11	331	43.52
model 1	2047	11	332	44.41
model 1	2047	11	333	45.47
model 1	2047	11	334	45.93
model 1	2047	12	335	45.6
model 1	2047	12	336	45.28
model 1	2047	12	337	45.28
model 1	2047	12	338	45.35
model 1	2047	12	339	45.14
model 1	2047	12	340	44.56
model 1	2047	12	341	43.73
model 1	2047	12	342	42.83
model 1	2047	12	343	42.07
model 1	2047	12	344	41.51
model 1	2047	12	345	41.09
model 1	2047	12	346	41.6
model 1	2047	12	347	42.93
model 1	2047	12	348	44.35
model 1	2047	12	349	45.07
model 1	2047	12	350	44.92
model 1	2047	12	351	44.21
model 1	2047	12	352	43.27
model 1	2047	12	353	42.31
model 1	2047	12	354	41.41
model 1	2047	12	355	40.6
model 1	2047	12	356	39.88
model 1	2047	12	357	39.26
model 1	2047	12	358	38.71
model 1	2047	12	359	38.19
model 1	2047	12	360	37.73
model 1	2047	12	361	37.37
model 1	2047	12	362	37.37
model 1	2047	12	363	38.87
model 1	2047	12	364	42.04
model 1	2047	12	365	46.1
model 1	2048	7	183	30.93
model 1	2048	7	184	31.6
model 1	2048	7	185	32.69
model 1	2048	7	186	33.68
model 1	2048	7	187	34.38
model 1	2048	7	188	34.66
model 1	2048	7	189	34.53
model 1	2048	7	190	34.08
model 1	2048	7	191	33.47
model 1	2048	7	192	32.86
model 1	2048	7	193	32.29
model 1	2048	7	194	31.74
model 1	2048	7	195	31.25
model 1	2048	7	196	30.82
model 1	2048	7	197	30.34
model 1	2048	7	198	29.84
model 1	2048	7	199	29.39
model 1	2048	7	200	29.04
model 1	2048	7	201	28.73
model 1	2048	7	202	28.39
model 1	2048	7	203	28.03
model 1	2048	7	204	27.67
model 1	2048	7	205	27.31
model 1	2048	7	206	26.97
model 1	2048	7	207	26.6
model 1	2048	7	208	26.22
model 1	2048	7	209	25.83
model 1	2048	7	210	25.45
model 1	2048	7	211	25.11
model 1	2050	7	182	36.1
model 1	2050	7	183	37.88
model 1	2050	7	184	39.7
model 1	2050	7	185	40.59
model 1	2050	7	186	40.6
model 1	2050	7	187	40.06
model 1	2050	7	188	39.11
model 1	2050	7	189	38.01
model 1	2050	7	190	37.06
model 1	2050	7	191	36.12
model 1	2050	7	192	35.07
model 1	2050	7	193	34.02
model 1	2050	7	194	32.93
model 1	2050	7	195	31.86
model 1	2050	7	196	30.84
model 1	2050	7	197	30.54
model 1	2050	7	198	30.76
model 1	2050	7	199	31.19
model 1	2050	7	200	31.42
model 1	2050	7	201	31.31
model 1	2050	7	202	30.94
model 1	2050	7	203	30.35
model 1	2050	7	204	29.66
model 1	2050	7	205	29
model 1	2050	7	206	28.3
model 1	2050	7	207	27.61
model 1	2050	7	208	27.01
model 1	2050	7	209	26.42
model 1	2050	7	210	25.87
model 1	2050	7	211	25.35
model 1	2050	10	296	25.75
model 1	2050	10	297	26.6
model 1	2050	10	298	26.71
model 1	2050	10	299	26.25
model 1	2050	10	300	25.51
model 1	2050	11	313	28.02
model 1	2050	11	314	31.16
model 1	2050	11	315	33.43
model 1	2050	11	316	34.4
model 1	2050	11	317	34.19
model 1	2050	11	318	33.58
model 1	2050	11	319	32.91
model 1	2050	11	320	32.29
model 1	2050	11	321	31.62
model 1	2050	11	322	30.84
model 1	2050	11	323	29.98
model 1	2050	11	324	29.3
model 1	2050	11	325	28.89
model 1	2050	11	326	28.84
model 1	2050	11	327	29.87
model 1	2050	11	328	31.67
model 1	2050	11	329	33.58
model 1	2050	11	330	34.87
model 1	2050	11	331	35.27
model 1	2050	11	332	34.91
model 1	2050	11	333	34.11
model 1	2050	11	334	33.15
model 1	2050	12	335	32.2
model 1	2050	12	336	31.35
model 1	2050	12	337	30.59
model 1	2050	12	338	29.93
model 1	2050	12	339	29.35
model 1	2050	12	340	28.83
model 1	2050	12	341	28.36
model 1	2050	12	342	27.93
model 1	2050	12	343	27.53
model 1	2050	12	344	27.2
model 1	2050	12	345	26.91
model 1	2050	12	346	26.64
model 1	2050	12	347	26.35
model 1	2050	12	348	26.08
model 1	2050	12	349	25.81
model 1	2050	12	350	25.56
model 1	2050	12	351	25.35
model 1	2050	12	352	25.19
model 1	2050	12	353	25.04
model 2	2024	7	183	63.97
model 2	2024	7	184	73.24
model 2	2024	7	185	76.45
model 2	2024	7	186	75.3
model 2	2024	7	187	72.3
model 2	2024	7	188	68.97
model 2	2024	7	189	66.85
model 2	2024	7	190	65.92
model 2	2024	7	191	65.18
model 2	2024	7	192	63.9
model 2	2024	7	193	62.2
model 2	2024	7	194	60.34
model 2	2024	7	195	58.64
model 2	2024	7	196	57.19
model 2	2024	7	197	55.94
model 2	2024	7	198	54.79
model 2	2024	7	199	53.69
model 2	2024	7	200	52.63
model 2	2024	7	201	51.59
model 2	2024	7	202	50.54
model 2	2024	7	203	49.59
model 2	2024	7	204	48.65
model 2	2024	7	205	47.73
model 2	2024	7	206	47.11
model 2	2024	7	207	46.77
model 2	2024	7	208	46.55
model 2	2024	7	209	46.41
model 2	2024	7	210	46.36
model 2	2024	7	211	46.2
model 2	2024	7	212	45.67
model 2	2024	7	213	44.8
model 2	2024	8	214	43.78
model 2	2024	8	215	42.78
model 2	2024	8	216	41.84
model 2	2024	8	217	40.97
model 2	2024	8	218	40.17
model 2	2024	8	219	39.56
model 2	2024	8	220	39.13
model 2	2024	8	221	38.72
model 2	2024	8	222	38.26
model 2	2024	8	223	37.83
model 2	2024	8	224	37.4
model 2	2024	8	225	36.95
model 2	2024	8	226	36.49
model 2	2024	8	227	35.99
model 2	2024	8	228	35.57
model 2	2024	8	229	35.17
model 2	2024	8	230	34.75
model 2	2024	8	231	34.29
model 2	2024	8	232	33.94
model 2	2024	8	233	33.76
model 2	2024	8	234	33.5
model 2	2024	8	235	33.13
model 2	2024	8	236	32.72
model 2	2024	8	237	32.33
model 2	2024	8	238	31.94
model 2	2024	8	239	31.55
model 2	2024	8	240	31.16
model 2	2024	8	241	30.91
model 2	2024	8	242	30.8
model 2	2024	8	243	30.72
model 2	2024	8	244	30.61
model 2	2024	9	245	30.47
model 2	2024	9	246	30.41
model 2	2024	9	247	30.38
model 2	2024	9	248	30.29
model 2	2024	9	249	30.05
model 2	2024	9	250	29.76
model 2	2024	9	251	29.47
model 2	2024	9	252	29.22
model 2	2024	9	253	29.01
model 2	2024	9	254	28.78
model 2	2024	9	255	29.23
model 2	2024	9	256	30.26
model 2	2024	9	257	31.02
model 2	2024	9	258	31.25
model 2	2024	9	259	31.13
model 2	2024	9	260	30.83
model 2	2024	9	261	30.48
model 2	2024	9	262	30.14
model 2	2024	9	263	29.8
model 2	2024	9	264	29.45
model 2	2024	9	265	29.08
model 2	2024	9	266	28.7
model 2	2024	9	267	28.31
model 2	2024	9	268	27.94
model 2	2024	9	269	27.58
model 2	2024	9	270	27.22
model 2	2024	9	271	26.89
model 2	2024	9	272	26.61
model 2	2024	9	273	26.36
model 2	2024	9	274	26.11
model 2	2024	10	275	25.82
model 2	2024	10	276	25.55
model 2	2024	10	277	25.3
model 2	2024	10	278	25.04
model 2	2024	10	280	25.35
model 2	2024	10	281	26.11
model 2	2024	10	282	26.79
model 2	2024	10	283	27.26
model 2	2024	10	284	27.46
model 2	2024	10	285	27.38
model 2	2024	10	286	27.1
model 2	2024	10	287	26.71
model 2	2024	10	288	26.3
model 2	2024	10	289	25.88
model 2	2024	10	290	25.48
model 2	2024	10	291	25.11
model 2	2024	10	295	25.82
model 2	2024	10	296	26.8
model 2	2024	10	297	27.74
model 2	2024	10	298	28.61
model 2	2024	10	299	29.06
model 2	2024	10	300	29.16
model 2	2024	10	301	29.04
model 2	2024	10	302	28.76
model 2	2024	10	303	28.32
model 2	2024	10	304	31.96
model 2	2024	10	305	39.2
model 2	2024	11	306	47.58
model 2	2024	11	307	54.05
model 2	2024	11	308	57.12
model 2	2024	11	309	57.01
model 2	2024	11	310	54.96
model 2	2024	11	311	52.19
model 2	2024	11	312	49.44
model 2	2024	11	313	46.95
model 2	2024	11	314	44.77
model 2	2024	11	315	43.25
model 2	2024	11	316	42.43
model 2	2024	11	317	42.02
model 2	2024	11	318	41.71
model 2	2024	11	319	41.23
model 2	2024	11	320	40.44
model 2	2024	11	321	39.38
model 2	2024	11	322	38.21
model 2	2024	11	323	37.06
model 2	2024	11	324	36
model 2	2024	11	325	35.04
model 2	2024	11	326	34.43
model 2	2024	11	327	34.09
model 2	2024	11	328	34.13
model 2	2024	11	329	34.57
model 2	2024	11	330	35.2
model 2	2024	11	331	35.63
model 2	2024	11	332	35.96
model 2	2024	11	333	36.32
model 2	2024	11	334	36.98
model 2	2024	11	335	37.75
model 2	2024	12	336	38.25
model 2	2024	12	337	38.24
model 2	2024	12	338	37.74
model 2	2024	12	339	36.94
model 2	2024	12	340	36.05
model 2	2024	12	341	35.19
model 2	2024	12	342	34.42
model 2	2024	12	343	33.75
model 2	2024	12	344	33.22
model 2	2024	12	345	32.95
model 2	2024	12	346	32.88
model 2	2024	12	347	32.87
model 2	2024	12	348	33.09
model 2	2024	12	349	33.7
model 2	2024	12	350	34.63
model 2	2024	12	351	35.55
model 2	2024	12	352	36.29
model 2	2024	12	353	36.73
model 2	2024	12	354	36.88
model 2	2024	12	355	36.77
model 2	2024	12	356	36.49
model 2	2024	12	357	36.09
model 2	2024	12	358	35.6
model 2	2024	12	359	35.07
model 2	2024	12	360	34.53
model 2	2024	12	361	34.01
model 2	2024	12	362	33.62
model 2	2024	12	363	33.35
model 2	2024	12	364	39.65
model 2	2024	12	365	52.26
model 2	2024	12	366	65.52
model 2	2025	7	182	26.39
model 2	2025	7	183	26.06
model 2	2025	7	184	25.67
model 2	2025	7	185	25.31
model 2	2025	12	339	25.65
model 2	2025	12	340	26.92
model 2	2025	12	341	27.08
model 2	2025	12	342	26.5
model 2	2025	12	343	25.78
model 2	2025	12	344	26.13
model 2	2025	12	345	26.77
model 2	2025	12	346	27.04
model 2	2025	12	347	26.73
model 2	2025	12	348	26.03
model 2	2025	12	349	25.17
model 2	2026	12	344	26.02
model 2	2026	12	345	27.73
model 2	2026	12	346	28.51
model 2	2026	12	347	28.3
model 2	2026	12	348	27.46
model 2	2026	12	349	26.35
model 2	2026	12	350	25.44
model 2	2026	12	351	25.05
model 2	2026	12	354	27.27
model 2	2026	12	355	31.2
model 2	2026	12	356	34.97
model 2	2026	12	357	36.87
model 2	2026	12	358	36.8
model 2	2026	12	359	35.51
model 2	2026	12	360	33.69
model 2	2026	12	361	31.84
model 2	2026	12	362	30.17
model 2	2026	12	363	28.73
model 2	2026	12	364	27.5
model 2	2026	12	365	26.46
model 2	2027	12	354	25.41
model 2	2027	12	355	27.93
model 2	2027	12	356	31.8
model 2	2027	12	357	35.76
model 2	2027	12	358	38.68
model 2	2027	12	359	39.77
model 2	2027	12	360	39.12
model 2	2027	12	361	37.33
model 2	2027	12	362	35.08
model 2	2027	12	363	32.83
model 2	2027	12	364	30.81
model 2	2027	12	365	29.07
model 2	2028	7	203	25.2
model 2	2028	7	204	27.94
model 2	2028	7	205	28.71
model 2	2028	7	206	27.99
model 2	2028	7	207	26.75
model 2	2028	7	208	25.6
model 2	2028	9	268	29.42
model 2	2028	9	269	34.59
model 2	2028	9	270	38.38
model 2	2028	9	271	40.17
model 2	2028	9	272	40.23
model 2	2028	9	273	39.18
model 2	2028	9	274	37.62
model 2	2028	10	275	35.94
model 2	2028	10	276	34.27
model 2	2028	10	277	32.73
model 2	2028	10	278	31.36
model 2	2028	10	279	30.12
model 2	2028	10	280	28.97
model 2	2028	10	281	27.91
model 2	2028	10	282	26.94
model 2	2028	10	283	26.05
model 2	2028	10	284	26
model 2	2028	10	285	26.67
model 2	2028	10	286	27.59
model 2	2028	10	287	28.21
model 2	2028	10	288	28.26
model 2	2028	10	289	27.74
model 2	2028	10	290	26.88
model 2	2028	10	291	25.93
model 2	2028	10	292	25.02
model 2	2028	11	321	26.49
model 2	2028	11	322	26.77
model 2	2028	11	323	26.74
model 2	2028	11	324	27.44
model 2	2028	11	325	28.88
model 2	2028	11	326	30.57
model 2	2028	11	327	31.79
model 2	2028	11	328	32.33
model 2	2028	11	329	32.19
model 2	2028	11	330	31.59
model 2	2028	11	331	30.75
model 2	2028	11	332	29.77
model 2	2028	11	333	29
model 2	2028	11	334	28.88
model 2	2028	11	335	29.3
model 2	2028	12	336	29.91
model 2	2028	12	337	30.31
model 2	2028	12	338	30.28
model 2	2028	12	339	29.82
model 2	2028	12	340	29.17
model 2	2028	12	341	28.61
model 2	2028	12	342	28.2
model 2	2028	12	343	28.08
model 2	2028	12	344	28.42
model 2	2028	12	345	29.17
model 2	2028	12	346	30.21
model 2	2028	12	347	32.05
model 2	2028	12	348	33.46
model 2	2028	12	349	34.43
model 2	2028	12	350	34.95
model 2	2028	12	351	35.88
model 2	2028	12	352	37.55
model 2	2028	12	353	39.52
model 2	2028	12	354	40.94
model 2	2028	12	355	41.36
model 2	2028	12	356	40.86
model 2	2028	12	357	39.85
model 2	2028	12	358	38.69
model 2	2028	12	359	37.61
model 2	2028	12	360	36.65
model 2	2028	12	361	35.84
model 2	2028	12	362	35.15
model 2	2028	12	363	35.04
model 2	2028	12	364	35.96
model 2	2028	12	365	37.51
model 2	2028	12	366	38.93
model 2	2029	12	339	26.27
model 2	2029	12	340	29.08
model 2	2029	12	341	30.02
model 2	2029	12	342	29.56
model 2	2029	12	343	28.29
model 2	2029	12	344	26.73
model 2	2029	12	345	25.19
model 2	2029	12	351	26.14
model 2	2029	12	352	27.76
model 2	2029	12	353	29.2
model 2	2029	12	354	30.05
model 2	2029	12	355	30.09
model 2	2029	12	356	29.8
model 2	2029	12	357	29.84
model 2	2029	12	358	30.25
model 2	2029	12	359	30.59
model 2	2029	12	360	30.45
model 2	2029	12	361	29.67
model 2	2029	12	362	28.38
model 2	2029	12	363	26.84
model 2	2029	12	364	25.32
model 2	2030	11	321	25.82
model 2	2030	11	322	26.45
model 2	2030	11	323	25.26
model 2	2030	12	344	27.58
model 2	2030	12	345	31.43
model 2	2030	12	346	32.7
model 2	2030	12	347	32.02
model 2	2030	12	348	30.36
model 2	2030	12	349	28.43
model 2	2030	12	350	26.59
model 2	2032	7	185	26.03
model 2	2032	7	186	27.3
model 2	2032	7	187	29.35
model 2	2032	7	188	31.65
model 2	2032	7	189	35.55
model 2	2032	7	190	39.52
model 2	2032	7	191	42.57
model 2	2032	7	192	44.09
model 2	2032	7	193	44.39
model 2	2032	7	194	43.61
model 2	2032	7	195	41.9
model 2	2032	7	196	39.91
model 2	2032	7	197	38.01
model 2	2032	7	198	36.8
model 2	2032	7	199	35.9
model 2	2032	7	200	35.35
model 2	2032	7	201	34.78
model 2	2032	7	202	33.99
model 2	2032	7	203	32.87
model 2	2032	7	204	31.56
model 2	2032	7	205	30.23
model 2	2032	7	206	29.01
model 2	2032	7	207	27.92
model 2	2032	7	208	26.9
model 2	2032	7	209	26.41
model 2	2032	7	210	26.9
model 2	2032	7	211	27.75
model 2	2032	7	212	28.06
model 2	2032	7	213	27.57
model 2	2032	8	214	26.52
model 2	2032	8	215	25.25
model 2	2033	7	189	25.1
model 2	2033	7	190	26.48
model 2	2033	7	191	26.06
model 2	2036	7	183	27.14
model 2	2036	7	184	26.8
model 2	2036	7	185	27.43
model 2	2036	7	186	29.34
model 2	2036	7	187	31.27
model 2	2036	7	188	32.47
model 2	2036	7	189	35.05
model 2	2036	7	190	40.2
model 2	2036	7	191	45.94
model 2	2036	7	192	49.98
model 2	2036	7	193	51.67
model 2	2036	7	194	51.83
model 2	2036	7	195	51.34
model 2	2036	7	196	50.4
model 2	2036	7	197	49.2
model 2	2036	7	198	48.03
model 2	2036	7	199	47.07
model 2	2036	7	200	46.14
model 2	2036	7	201	45.14
model 2	2036	7	202	44.1
model 2	2036	7	203	43.47
model 2	2036	7	204	46.49
model 2	2036	7	205	50.23
model 2	2036	7	206	52.65
model 2	2036	7	207	53.51
model 2	2036	7	208	53.21
model 2	2036	7	209	52.3
model 2	2036	7	210	51.09
model 2	2036	7	211	49.79
model 2	2036	7	212	48.46
model 2	2036	7	213	47.17
model 2	2036	8	214	45.92
model 2	2036	8	215	44.73
model 2	2036	8	216	43.6
model 2	2036	8	217	42.6
model 2	2036	8	218	41.65
model 2	2036	8	219	40.82
model 2	2036	8	220	40
model 2	2036	8	221	39.15
model 2	2036	8	222	38.33
model 2	2036	8	223	37.56
model 2	2036	8	224	36.84
model 2	2036	8	225	36.14
model 2	2036	8	226	35.48
model 2	2036	8	227	34.9
model 2	2036	8	228	34.42
model 2	2036	8	229	33.91
model 2	2036	8	230	33.35
model 2	2036	8	231	32.77
model 2	2036	8	232	32.22
model 2	2036	8	233	31.67
model 2	2036	8	234	31.15
model 2	2036	8	235	30.68
model 2	2036	8	236	30.21
model 2	2036	8	237	29.75
model 2	2036	8	238	29.28
model 2	2036	8	239	28.81
model 2	2036	8	240	28.35
model 2	2036	8	241	27.89
model 2	2036	8	242	27.45
model 2	2036	8	243	27.12
model 2	2036	8	244	26.83
model 2	2036	9	245	26.52
model 2	2036	9	246	26.21
model 2	2036	9	247	25.91
model 2	2036	9	248	25.67
model 2	2036	9	249	25.4
model 2	2036	9	250	25.1
model 2	2036	9	257	25.08
model 2	2036	9	258	25.71
model 2	2036	9	259	26.94
model 2	2036	9	260	28.02
model 2	2036	9	261	28.66
model 2	2036	9	262	29.04
model 2	2036	9	263	29.25
model 2	2036	9	264	29.35
model 2	2036	9	265	29.37
model 2	2036	9	266	29.36
model 2	2036	9	267	29.25
model 2	2036	9	268	29.04
model 2	2036	9	269	28.76
model 2	2036	9	270	28.45
model 2	2036	9	271	28.53
model 2	2036	9	272	29.09
model 2	2036	9	273	30.02
model 2	2036	9	274	31.03
model 2	2036	10	275	31.77
model 2	2036	10	276	32.09
model 2	2036	10	277	31.98
model 2	2036	10	278	31.57
model 2	2036	10	279	30.98
model 2	2036	10	280	30.36
model 2	2036	10	281	29.77
model 2	2036	10	282	29.23
model 2	2036	10	283	28.76
model 2	2036	10	284	28.34
model 2	2036	10	285	27.96
model 2	2036	10	286	27.56
model 2	2036	10	287	27.18
model 2	2036	10	288	26.83
model 2	2036	10	289	26.48
model 2	2036	10	290	26.15
model 2	2036	10	291	25.87
model 2	2036	10	292	25.71
model 2	2036	10	293	25.68
model 2	2036	10	294	26.18
model 2	2036	10	295	27.26
model 2	2036	10	296	28.58
model 2	2036	10	297	29.73
model 2	2036	10	298	30.51
model 2	2036	10	299	30.83
model 2	2036	10	300	30.87
model 2	2036	10	301	30.97
model 2	2036	10	302	31.26
model 2	2036	10	303	32.01
model 2	2036	10	304	33.09
model 2	2036	10	305	34.32
model 2	2036	11	306	35.7
model 2	2036	11	307	36.8
model 2	2036	11	308	37.41
model 2	2036	11	309	37.43
model 2	2036	11	310	36.97
model 2	2036	11	311	36.2
model 2	2036	11	312	35.33
model 2	2036	11	313	34.48
model 2	2036	11	314	33.71
model 2	2036	11	315	33.04
model 2	2036	11	316	32.46
model 2	2036	11	317	31.95
model 2	2036	11	318	31.5
model 2	2036	11	319	31.1
model 2	2036	11	320	30.73
model 2	2036	11	321	30.4
model 2	2036	11	322	30.1
model 2	2036	11	323	29.81
model 2	2036	11	324	29.54
model 2	2036	11	325	29.3
model 2	2036	11	326	29.09
model 2	2036	11	327	28.95
model 2	2036	11	328	30.17
model 2	2036	11	329	32.74
model 2	2036	11	330	35.79
model 2	2036	11	331	38.32
model 2	2036	11	332	39.7
model 2	2036	11	333	39.85
model 2	2036	11	334	39.17
model 2	2036	11	335	38.13
model 2	2036	12	336	37.06
model 2	2036	12	337	36.82
model 2	2036	12	338	37.41
model 2	2036	12	339	38.48
model 2	2036	12	340	39.65
model 2	2036	12	341	40.57
model 2	2036	12	342	41.01
model 2	2036	12	343	40.92
model 2	2036	12	344	40.8
model 2	2036	12	345	40.96
model 2	2036	12	346	41.41
model 2	2036	12	347	42.96
model 2	2036	12	348	45.59
model 2	2036	12	349	48.75
model 2	2036	12	350	51.62
model 2	2036	12	351	53.58
model 2	2036	12	352	54.38
model 2	2036	12	353	54.13
model 2	2036	12	354	53.15
model 2	2036	12	355	51.81
model 2	2036	12	356	50.39
model 2	2036	12	357	49.06
model 2	2036	12	358	47.87
model 2	2036	12	359	46.84
model 2	2036	12	360	45.95
model 2	2036	12	361	45.18
model 2	2036	12	362	44.8
model 2	2036	12	363	44.79
model 2	2036	12	364	44.88
model 2	2036	12	365	47.32
model 2	2036	12	366	53.11
model 2	2037	7	208	25.04
model 2	2037	7	209	26.59
model 2	2037	7	210	27.5
model 2	2037	7	211	27.55
model 2	2037	7	212	26.95
model 2	2037	8	213	26.15
model 2	2037	8	214	25.59
model 2	2037	8	215	25.21
model 2	2041	7	182	29.02
model 2	2041	7	183	31.55
model 2	2041	7	184	35.27
model 2	2041	7	185	38.94
model 2	2041	7	186	41
model 2	2041	7	187	41.18
model 2	2041	7	188	39.96
model 2	2041	7	189	37.89
model 2	2041	7	190	35.59
model 2	2041	7	191	33.45
model 2	2041	7	192	31.45
model 2	2041	7	193	29.61
model 2	2041	7	194	27.96
model 2	2041	7	195	26.51
model 2	2041	7	196	25.21
model 2	2042	9	268	30.57
model 2	2042	9	269	36.3
model 2	2042	9	270	38.9
model 2	2042	9	271	39.11
model 2	2042	9	272	38.11
model 2	2042	9	273	36.62
model 2	2042	10	274	34.88
model 2	2042	10	275	33.03
model 2	2042	10	276	31.2
model 2	2042	10	277	29.48
model 2	2042	10	278	27.9
model 2	2042	10	279	26.45
model 2	2042	10	280	25.14
model 2	2043	7	185	26.59
model 2	2043	7	186	33.16
model 2	2043	7	187	39.06
model 2	2043	7	188	42.52
model 2	2043	7	189	43.51
model 2	2043	7	190	42.85
model 2	2043	7	191	41.52
model 2	2043	7	192	39.92
model 2	2043	7	193	38.43
model 2	2043	7	194	37.16
model 2	2043	7	195	35.94
model 2	2043	7	196	34.67
model 2	2043	7	197	33.36
model 2	2043	7	198	32.11
model 2	2043	7	199	30.95
model 2	2043	7	200	29.85
model 2	2043	7	201	28.8
model 2	2043	7	202	27.8
model 2	2043	7	203	26.88
model 2	2043	7	204	26.19
model 2	2043	7	205	25.75
[truncated: 8,397 more rows]

## Sheet: SummerDischarge_rcp45FF
Climatic model	Year	Month	Day number	Discharge (m3/s)
model 1	2074	7	199	25.71
model 1	2074	7	200	26.93
model 1	2074	7	201	27.7
model 1	2074	7	202	27.87
model 1	2074	7	203	27.44
model 1	2074	7	204	26.68
model 1	2074	7	205	25.76
model 1	2076	8	239	26.19
model 1	2076	8	240	31.19
model 1	2076	8	241	34.13
model 1	2076	8	242	34.93
model 1	2076	8	243	34.57
model 1	2076	8	244	33.77
model 1	2076	9	245	32.95
model 1	2076	9	246	33.12
model 1	2076	9	247	33.79
model 1	2076	9	248	34.13
model 1	2076	9	249	35.46
model 1	2076	9	250	37.54
model 1	2076	9	251	39.27
model 1	2076	9	252	39.69
model 1	2076	9	253	38.83
model 1	2076	9	254	37.14
model 1	2076	9	255	35.11
model 1	2076	9	256	33.09
model 1	2076	9	257	31.27
model 1	2076	9	258	29.65
model 1	2076	9	259	28.17
model 1	2076	9	260	26.79
model 1	2076	9	261	25.54
model 1	2076	9	264	26.78
model 1	2076	9	265	29.82
model 1	2076	9	266	31.91
model 1	2076	9	267	32.61
model 1	2076	9	268	32.47
model 1	2076	9	269	31.94
model 1	2076	9	270	31.25
model 1	2076	9	271	30.58
model 1	2076	9	272	30
model 1	2076	9	273	29.46
model 1	2076	9	274	28.88
model 1	2076	10	275	28.26
model 1	2076	10	276	27.61
model 1	2076	10	277	26.94
model 1	2076	10	278	26.27
model 1	2076	10	279	25.62
model 1	2076	11	320	26.83
model 1	2076	11	321	33.02
model 1	2076	11	322	38.17
model 1	2076	11	323	40.89
model 1	2076	11	324	41.03
model 1	2076	11	325	40.48
model 1	2076	11	326	41.98
model 1	2076	11	327	46.31
model 1	2076	11	328	53
model 1	2076	11	329	60.27
model 1	2076	11	330	65.55
model 1	2076	11	331	67.38
model 1	2076	11	332	66.01
model 1	2076	11	333	63.52
model 1	2076	11	334	61.23
model 1	2076	11	335	59.25
model 1	2076	12	336	57.13
model 1	2076	12	337	54.69
model 1	2076	12	338	52.22
model 1	2076	12	339	49.92
model 1	2076	12	340	47.82
model 1	2076	12	341	45.94
model 1	2076	12	342	44.47
model 1	2076	12	343	44.1
model 1	2076	12	344	44.75
model 1	2076	12	345	45.65
model 1	2076	12	346	46.08
model 1	2076	12	347	45.77
model 1	2076	12	348	44.83
model 1	2076	12	349	43.53
model 1	2076	12	350	42.15
model 1	2076	12	351	40.84
model 1	2076	12	352	39.64
model 1	2076	12	353	38.56
model 1	2076	12	354	37.6
model 1	2076	12	355	36.95
model 1	2076	12	356	36.65
model 1	2076	12	357	36.6
model 1	2076	12	358	36.64
model 1	2076	12	359	36.6
model 1	2076	12	360	36.37
model 1	2076	12	361	35.9
model 1	2076	12	362	35.28
model 1	2076	12	363	35.95
model 1	2076	12	364	38.38
model 1	2076	12	365	41.46
model 1	2076	12	366	43.88
model 1	2077	7	182	26.38
model 1	2077	7	183	28.32
model 1	2077	7	184	35.15
model 1	2077	7	185	44.25
model 1	2077	7	186	51.03
model 1	2077	7	187	53.3
model 1	2077	7	188	51.92
model 1	2077	7	189	48.8
model 1	2077	7	190	45.36
model 1	2077	7	191	42.25
model 1	2077	7	192	39.59
model 1	2077	7	193	37.32
model 1	2077	7	194	35.41
model 1	2077	7	195	33.82
model 1	2077	7	196	32.48
model 1	2077	7	197	31.33
model 1	2077	7	198	30.27
model 1	2077	7	199	29.29
model 1	2077	7	200	28.38
model 1	2077	7	201	27.55
model 1	2077	7	202	26.77
model 1	2077	7	203	26.05
model 1	2077	7	204	25.43
model 1	2077	10	302	27.61
model 1	2077	10	303	34.32
model 1	2077	10	304	39.78
model 1	2077	11	305	42.84
model 1	2077	11	306	43.37
model 1	2077	11	307	42.1
model 1	2077	11	308	39.93
model 1	2077	11	309	37.56
model 1	2077	11	310	35.29
model 1	2077	11	311	33.25
model 1	2077	11	312	31.46
model 1	2077	11	313	31.08
model 1	2077	11	314	32.02
model 1	2077	11	315	33.41
model 1	2077	11	316	34.38
model 1	2077	11	317	34.55
model 1	2077	11	318	33.91
model 1	2077	11	319	34.28
model 1	2077	11	320	35.33
model 1	2077	11	321	36.53
model 1	2077	11	322	37.28
model 1	2077	11	323	37.43
model 1	2077	11	324	36.85
model 1	2077	11	325	35.98
model 1	2077	11	326	35.06
model 1	2077	11	327	34.16
model 1	2077	11	328	33.2
model 1	2077	11	329	32.32
model 1	2077	11	330	31.53
model 1	2077	11	331	31.19
model 1	2077	11	332	32.08
model 1	2077	11	333	33.94
model 1	2077	11	334	35.75
model 1	2077	12	335	36.62
model 1	2077	12	336	36.42
model 1	2077	12	337	35.45
model 1	2077	12	338	34.18
model 1	2077	12	339	33.31
model 1	2077	12	340	32.97
model 1	2077	12	341	32.9
model 1	2077	12	342	32.74
model 1	2077	12	343	32.33
model 1	2077	12	344	31.72
model 1	2077	12	345	30.97
model 1	2077	12	346	30.17
model 1	2077	12	347	29.4
model 1	2077	12	348	28.67
model 1	2077	12	349	27.99
model 1	2077	12	350	27.38
model 1	2077	12	351	26.82
model 1	2077	12	352	26.53
model 1	2077	12	353	26.43
model 1	2077	12	354	26.38
model 1	2077	12	355	26.32
model 1	2077	12	356	26.58
model 1	2077	12	357	27.08
model 1	2077	12	358	27.55
model 1	2077	12	359	27.77
model 1	2077	12	360	27.74
model 1	2077	12	361	27.79
model 1	2077	12	362	28.1
model 1	2077	12	363	28.47
model 1	2077	12	364	28.64
model 1	2077	12	365	28.52
model 1	2078	7	182	42.27
model 1	2078	7	183	41.51
model 1	2078	7	184	40.77
model 1	2078	7	185	40.08
model 1	2078	7	186	39.42
model 1	2078	7	187	38.79
model 1	2078	7	188	38.16
model 1	2078	7	189	37.52
model 1	2078	7	190	36.88
model 1	2078	7	191	36.28
model 1	2078	7	192	35.71
model 1	2078	7	193	35.13
model 1	2078	7	194	34.58
model 1	2078	7	195	34.07
model 1	2078	7	196	33.61
model 1	2078	7	197	33.17
model 1	2078	7	198	32.75
model 1	2078	7	199	32.33
model 1	2078	7	200	31.89
model 1	2078	7	201	31.45
model 1	2078	7	202	31.02
model 1	2078	7	203	30.62
model 1	2078	7	204	30.21
model 1	2078	7	205	29.79
model 1	2078	7	206	29.45
model 1	2078	7	207	29.16
model 1	2078	7	208	28.95
model 1	2078	7	209	28.74
model 1	2078	7	210	28.45
model 1	2078	7	211	28.17
model 1	2078	7	212	27.87
model 1	2078	8	213	27.57
model 1	2078	8	214	27.3
model 1	2078	8	215	27
model 1	2078	8	216	26.79
model 1	2078	8	217	26.61
model 1	2078	8	218	26.49
model 1	2078	8	219	26.66
model 1	2078	8	220	26.76
model 1	2078	8	221	26.74
model 1	2078	8	222	26.57
model 1	2078	8	223	26.35
model 1	2078	8	224	26.32
model 1	2078	8	225	26.77
model 1	2078	8	226	27.79
model 1	2078	8	227	29.09
model 1	2078	8	228	30.29
model 1	2078	8	229	31.21
model 1	2078	8	230	31.65
model 1	2078	8	231	32.14
model 1	2078	8	232	32.79
model 1	2078	8	233	33.5
model 1	2078	8	234	34.76
model 1	2078	8	235	36.65
model 1	2078	8	236	38.48
model 1	2078	8	237	40.15
model 1	2078	8	238	41.8
model 1	2078	8	239	43.59
model 1	2078	8	240	46.97
model 1	2078	8	241	53.76
model 1	2078	8	242	62.65
model 1	2078	8	243	69.96
model 1	2078	9	244	73.1
model 1	2078	9	245	72.04
model 1	2078	9	246	68.3
model 1	2078	9	247	63.57
model 1	2078	9	248	58.97
model 1	2078	9	249	54.92
model 1	2078	9	250	51.44
model 1	2078	9	251	48.47
model 1	2078	9	252	45.88
model 1	2078	9	253	43.61
model 1	2078	9	254	41.58
model 1	2078	9	255	39.78
model 1	2078	9	256	38.18
model 1	2078	9	257	36.73
model 1	2078	9	258	35.43
model 1	2078	9	259	34.24
model 1	2078	9	260	33.13
model 1	2078	9	261	32.12
model 1	2078	9	262	31.19
model 1	2078	9	263	30.35
model 1	2078	9	264	29.61
model 1	2078	9	265	29.46
model 1	2078	9	266	29.9
model 1	2078	9	267	30.39
model 1	2078	9	268	30.48
model 1	2078	9	269	30.13
model 1	2078	9	270	29.49
model 1	2078	9	271	28.74
model 1	2078	9	272	28.03
model 1	2078	9	273	27.34
model 1	2078	10	274	26.77
model 1	2078	10	275	26.56
model 1	2078	10	276	26.61
model 1	2078	10	277	26.68
model 1	2078	10	278	26.63
model 1	2078	10	279	26.43
model 1	2078	10	280	26.79
model 1	2078	10	281	27.64
model 1	2078	10	282	28.53
model 1	2078	10	283	28.97
model 1	2078	10	284	28.97
model 1	2078	10	285	28.67
model 1	2078	10	286	28.19
model 1	2078	10	287	27.62
model 1	2078	10	288	27
model 1	2078	10	289	26.38
model 1	2078	10	290	25.78
model 1	2078	10	291	25.18
model 1	2079	7	182	35.99
model 1	2079	7	183	35.07
model 1	2079	7	184	34.2
model 1	2079	7	185	33.42
model 1	2079	7	186	32.6
model 1	2079	7	187	31.81
model 1	2079	7	188	31
model 1	2079	7	189	30.25
model 1	2079	7	190	29.53
model 1	2079	7	191	29.06
model 1	2079	7	192	28.78
model 1	2079	7	193	28.56
model 1	2079	7	194	28.26
model 1	2079	7	195	27.86
model 1	2079	7	196	27.38
model 1	2079	7	197	26.97
model 1	2079	7	198	26.63
model 1	2079	7	199	26.3
model 1	2079	7	200	25.95
model 1	2079	7	201	25.56
model 1	2079	7	202	25.22
model 1	2079	11	315	27.81
model 1	2079	11	316	30.44
model 1	2079	11	317	31.97
model 1	2079	11	318	32
model 1	2079	11	319	30.85
model 1	2079	11	320	29.33
model 1	2079	11	321	27.81
model 1	2079	11	322	26.9
model 1	2079	11	323	26.32
model 1	2079	11	324	26.08
model 1	2079	11	325	26.25
model 1	2079	11	326	26.5
model 1	2079	11	327	26.52
model 1	2079	11	328	26.16
model 1	2079	11	329	25.53
model 1	2080	7	183	42.33
model 1	2080	7	184	40.99
model 1	2080	7	185	39.48
model 1	2080	7	186	37.93
model 1	2080	7	187	36.46
model 1	2080	7	188	35.12
model 1	2080	7	189	33.95
model 1	2080	7	190	32.96
model 1	2080	7	191	32.13
model 1	2080	7	192	31.36
model 1	2080	7	193	30.72
model 1	2080	7	194	30.3
model 1	2080	7	195	30.09
model 1	2080	7	196	29.92
model 1	2080	7	197	29.64
model 1	2080	7	198	29.19
model 1	2080	7	199	28.62
model 1	2080	7	200	27.99
model 1	2080	7	201	27.33
model 1	2080	7	202	26.74
model 1	2080	7	203	26.23
model 1	2080	7	204	25.75
model 1	2080	7	205	25.27
model 1	2081	12	336	26.85
model 1	2081	12	337	28.56
model 1	2081	12	338	28.92
model 1	2081	12	339	28.34
model 1	2081	12	340	27.28
model 1	2081	12	341	26.16
model 1	2081	12	342	25.22
model 1	2082	10	295	25.62
model 1	2082	10	296	25.84
model 1	2082	10	297	25.27
model 1	2082	11	321	27.03
model 1	2082	11	322	29.34
model 1	2082	11	323	30.08
model 1	2082	11	324	29.71
model 1	2082	11	325	28.71
model 1	2082	11	326	27.5
model 1	2082	11	327	26.3
model 1	2082	11	328	25.23
model 1	2082	12	351	25.74
model 1	2082	12	352	25.71
model 1	2082	12	353	25.3
model 1	2083	7	182	78.26
model 1	2083	7	183	75.96
model 1	2083	7	184	73.85
model 1	2083	7	185	71.86
model 1	2083	7	186	70.01
model 1	2083	7	187	68.26
model 1	2083	7	188	66.62
model 1	2083	7	189	65.08
model 1	2083	7	190	63.6
model 1	2083	7	191	62.7
model 1	2083	7	192	62.69
model 1	2083	7	193	63.31
model 1	2083	7	194	63.72
model 1	2083	7	195	63.48
model 1	2083	7	196	62.6
model 1	2083	7	197	61.55
model 1	2083	7	198	60.45
model 1	2083	7	199	59.36
model 1	2083	7	200	58.23
model 1	2083	7	201	57.12
model 1	2083	7	202	56.01
model 1	2083	7	203	55.04
model 1	2083	7	204	54.15
model 1	2083	7	205	53.47
model 1	2083	7	206	52.95
model 1	2083	7	207	52.46
model 1	2083	7	208	51.88
model 1	2083	7	209	51.22
model 1	2083	7	210	52.54
model 1	2083	7	211	56.49
model 1	2083	7	212	60.59
model 1	2083	8	213	62.75
model 1	2083	8	214	62.96
model 1	2083	8	215	61.89
model 1	2083	8	216	60.24
model 1	2083	8	217	58.79
model 1	2083	8	218	57.78
model 1	2083	8	219	57.12
model 1	2083	8	220	56.84
model 1	2083	8	221	56.75
model 1	2083	8	222	56.6
model 1	2083	8	223	56.35
model 1	2083	8	224	56.02
model 1	2083	8	225	55.55
model 1	2083	8	226	54.96
model 1	2083	8	227	54.36
model 1	2083	8	228	53.77
model 1	2083	8	229	53.29
model 1	2083	8	230	52.85
model 1	2083	8	231	52.33
model 1	2083	8	232	51.65
model 1	2083	8	233	50.85
model 1	2083	8	234	50.07
model 1	2083	8	235	49.31
model 1	2083	8	236	48.61
model 1	2083	8	237	47.94
model 1	2083	8	238	47.21
model 1	2083	8	239	46.48
model 1	2083	8	240	45.77
model 1	2083	8	241	45.04
model 1	2083	8	242	44.36
model 1	2083	8	243	43.71
model 1	2083	9	244	43.09
model 1	2083	9	245	42.51
model 1	2083	9	246	41.86
model 1	2083	9	247	41.32
model 1	2083	9	248	40.78
model 1	2083	9	249	40.25
model 1	2083	9	250	39.7
model 1	2083	9	251	39.22
model 1	2083	9	252	38.84
model 1	2083	9	253	38.48
model 1	2083	9	254	38.14
model 1	2083	9	255	37.74
model 1	2083	9	256	37.28
model 1	2083	9	257	36.79
model 1	2083	9	258	36.25
model 1	2083	9	259	35.73
model 1	2083	9	260	35.28
model 1	2083	9	261	34.9
model 1	2083	9	262	34.48
model 1	2083	9	263	34.07
model 1	2083	9	264	33.63
model 1	2083	9	265	33.2
model 1	2083	9	266	32.79
model 1	2083	9	267	32.44
model 1	2083	9	268	32.1
model 1	2083	9	269	31.76
model 1	2083	9	270	31.43
model 1	2083	9	271	31.11
model 1	2083	9	272	30.8
model 1	2083	9	273	30.5
model 1	2083	10	274	30.2
model 1	2083	10	275	29.91
model 1	2083	10	276	29.63
model 1	2083	10	277	29.37
model 1	2083	10	278	29.09
model 1	2083	10	279	28.96
model 1	2083	10	280	28.97
model 1	2083	10	281	28.97
model 1	2083	10	282	28.88
model 1	2083	10	283	28.7
model 1	2083	10	284	28.48
model 1	2083	10	285	28.26
model 1	2083	10	286	28.02
model 1	2083	10	287	27.79
model 1	2083	10	288	27.54
model 1	2083	10	289	27.3
model 1	2083	10	290	27.06
model 1	2083	10	291	26.82
model 1	2083	10	292	26.58
model 1	2083	10	293	26.34
model 1	2083	10	294	26.1
model 1	2083	10	295	25.88
model 1	2083	10	296	25.66
model 1	2083	10	297	25.44
model 1	2083	10	298	25.21
model 1	2084	7	183	31.58
model 1	2084	7	184	30.75
model 1	2084	7	185	29.97
model 1	2084	7	186	29.33
model 1	2084	7	187	28.7
model 1	2084	7	188	28.09
model 1	2084	7	189	27.51
model 1	2084	7	190	27.03
model 1	2084	7	191	26.55
model 1	2084	7	192	26.07
model 1	2084	7	193	25.59
model 1	2084	7	194	25.11
model 1	2084	7	200	25.22
model 1	2084	7	201	25.35
model 1	2084	7	202	25.09
model 1	2084	9	271	26.21
model 1	2084	9	272	26.22
model 1	2084	9	273	25.29
model 1	2084	11	309	26.85
model 1	2084	11	310	29.3
model 1	2084	11	311	30.28
model 1	2084	11	312	29.96
model 1	2084	11	313	28.94
model 1	2084	11	314	27.68
model 1	2084	11	315	26.48
model 1	2084	11	316	25.46
model 1	2084	11	319	25.96
model 1	2084	11	320	27.63
model 1	2084	11	321	29.17
model 1	2084	11	322	30.1
model 1	2084	11	323	30.33
model 1	2084	11	324	30.05
model 1	2084	11	325	29.55
model 1	2084	11	326	28.94
model 1	2084	11	327	28.63
model 1	2084	11	328	28.58
model 1	2084	11	329	28.65
model 1	2084	11	330	29.29
model 1	2084	11	331	30.44
model 1	2084	11	332	31.63
model 1	2084	11	333	32.56
model 1	2084	11	334	32.95
model 1	2084	11	335	34.92
model 1	2084	12	336	38.65
model 1	2084	12	337	42.98
model 1	2084	12	338	46.18
model 1	2084	12	339	48.35
model 1	2084	12	340	49.78
model 1	2084	12	341	50.77
model 1	2084	12	342	51.28
model 1	2084	12	343	51.22
model 1	2084	12	344	50.5
model 1	2084	12	345	49.25
model 1	2084	12	346	47.64
model 1	2084	12	347	45.85
model 1	2084	12	348	44.02
model 1	2084	12	349	42.28
model 1	2084	12	350	40.7
model 1	2084	12	351	39.28
model 1	2084	12	352	38.03
model 1	2084	12	353	37.14
model 1	2084	12	354	36.61
model 1	2084	12	355	36.4
model 1	2084	12	356	36.39
model 1	2084	12	357	37.27
model 1	2084	12	358	39.02
model 1	2084	12	359	40.97
model 1	2084	12	360	42.7
model 1	2084	12	361	43.96
model 1	2084	12	362	44.69
model 1	2084	12	363	44.9
model 1	2084	12	364	45.2
model 1	2084	12	365	45.6
model 1	2084	12	366	45.81
model 1	2085	7	195	25.3
model 1	2085	7	196	25.96
model 1	2085	7	197	26
model 1	2085	7	198	25.57
model 1	2085	8	228	28.44
model 1	2085	8	229	30.56
model 1	2085	8	230	31.42
model 1	2085	8	231	32.71
model 1	2085	8	232	34.88
model 1	2085	8	233	39.3
model 1	2085	8	234	44.6
model 1	2085	8	235	48.38
model 1	2085	8	236	49.05
model 1	2085	8	237	47.07
model 1	2085	8	238	43.89
model 1	2085	8	239	40.55
model 1	2085	8	240	37.61
model 1	2085	8	241	35.51
model 1	2085	8	242	33.89
model 1	2085	8	243	32.42
model 1	2085	9	244	30.95
model 1	2085	9	245	29.51
model 1	2085	9	246	28.15
model 1	2085	9	247	26.89
model 1	2085	9	248	25.73
model 1	2085	9	264	36.32
model 1	2085	9	265	49.38
model 1	2085	9	266	57.18
model 1	2085	9	267	59.23
model 1	2085	9	268	57.5
model 1	2085	9	269	55.44
model 1	2085	9	270	54.49
model 1	2085	9	271	54.39
model 1	2085	9	272	54.42
model 1	2085	9	273	53.81
model 1	2085	10	274	52.23
model 1	2085	10	275	49.97
model 1	2085	10	276	47.53
model 1	2085	10	277	45.39
model 1	2085	10	278	43.83
model 1	2085	10	279	42.63
model 1	2085	10	280	41.48
model 1	2085	10	281	40.27
model 1	2085	10	282	38.98
model 1	2085	10	283	37.65
model 1	2085	10	284	36.39
model 1	2085	10	285	35.22
model 1	2085	10	286	35.27
model 1	2085	10	287	36.13
model 1	2085	10	288	36.92
model 1	2085	10	289	36.95
model 1	2085	10	290	36.23
model 1	2085	10	291	35.09
model 1	2085	10	292	33.8
model 1	2085	10	293	32.56
model 1	2085	10	294	31.43
model 1	2085	10	295	30.4
model 1	2085	10	296	29.46
model 1	2085	10	297	28.61
model 1	2085	10	298	27.84
model 1	2085	10	299	27.13
model 1	2085	10	300	26.47
model 1	2085	10	301	25.86
model 1	2085	10	302	25.36
model 1	2085	11	307	25.45
model 1	2085	11	308	27.37
model 1	2085	11	309	29.45
model 1	2085	11	310	31.03
model 1	2085	11	311	31.65
model 1	2085	11	312	32.18
model 1	2085	11	313	32.92
model 1	2085	11	314	34.51
model 1	2085	11	315	36.6
model 1	2085	11	316	38.44
model 1	2085	11	317	39.3
model 1	2085	11	318	39.03
model 1	2085	11	319	38.11
model 1	2085	11	320	37
model 1	2085	11	321	35.94
model 1	2085	11	322	34.93
model 1	2085	11	323	34.01
model 1	2085	11	324	33.18
model 1	2085	11	325	32.44
model 1	2085	11	326	31.75
model 1	2085	11	327	31.19
model 1	2085	11	328	32.06
model 1	2085	11	329	34.24
model 1	2085	11	330	36.85
model 1	2085	11	331	38.7
model 1	2085	11	332	39.32
model 1	2085	11	333	38.9
model 1	2085	11	334	37.9
model 1	2085	12	335	36.72
model 1	2085	12	336	35.59
model 1	2085	12	337	34.6
model 1	2085	12	338	33.84
model 1	2085	12	339	33.25
model 1	2085	12	340	33.18
model 1	2085	12	341	33.45
model 1	2085	12	342	33.78
model 1	2085	12	343	33.85
model 1	2085	12	344	33.67
model 1	2085	12	345	33.38
model 1	2085	12	346	33.08
model 1	2085	12	347	32.74
model 1	2085	12	348	32.37
model 1	2085	12	349	32.09
model 1	2085	12	350	31.96
model 1	2085	12	351	31.87
model 1	2085	12	352	31.88
model 1	2085	12	353	32.16
model 1	2085	12	354	33.82
model 1	2085	12	355	36.87
model 1	2085	12	356	40.34
model 1	2085	12	357	42.91
model 1	2085	12	358	43.97
model 1	2085	12	359	43.73
model 1	2085	12	360	42.73
model 1	2085	12	361	41.49
model 1	2085	12	362	40.31
model 1	2085	12	363	39.29
model 1	2085	12	364	38.46
model 1	2085	12	365	37.8
model 1	2086	7	182	34.51
model 1	2086	7	183	33.5
model 1	2086	7	184	32.43
model 1	2086	7	185	31.41
model 1	2086	7	186	30.53
model 1	2086	7	187	29.75
model 1	2086	7	188	29.16
model 1	2086	7	189	28.7
model 1	2086	7	190	28.25
model 1	2086	7	191	27.87
model 1	2086	7	192	27.56
model 1	2086	7	193	27.19
model 1	2086	7	194	26.76
model 1	2086	7	195	26.29
model 1	2086	7	196	25.77
model 1	2086	7	197	25.25
model 1	2086	7	199	26.74
model 1	2086	7	200	30.26
model 1	2086	7	201	32.73
model 1	2086	7	202	33.46
model 1	2086	7	203	33.1
model 1	2086	7	204	33.08
model 1	2086	7	205	32.89
model 1	2086	7	206	32.4
model 1	2086	7	207	31.76
model 1	2086	7	208	31.11
model 1	2086	7	209	30.43
model 1	2086	7	210	29.76
model 1	2086	7	211	29.11
model 1	2086	7	212	28.6
model 1	2086	8	213	28.32
model 1	2086	8	214	28.29
model 1	2086	8	215	28.33
model 1	2086	8	216	30.52
model 1	2086	8	217	33.6
model 1	2086	8	218	36.05
model 1	2086	8	219	37.14
model 1	2086	8	220	37.11
model 1	2086	8	221	36.47
model 1	2086	8	222	35.6
model 1	2086	8	223	34.68
model 1	2086	8	224	33.86
model 1	2086	8	225	33.26
model 1	2086	8	226	33.02
model 1	2086	8	227	32.93
model 1	2086	8	228	32.76
model 1	2086	8	229	32.42
model 1	2086	8	230	31.94
model 1	2086	8	231	31.34
model 1	2086	8	232	30.67
model 1	2086	8	233	29.98
model 1	2086	8	234	29.39
model 1	2086	8	235	28.81
model 1	2086	8	236	28.23
model 1	2086	8	237	27.67
model 1	2086	8	238	27.11
model 1	2086	8	239	26.57
model 1	2086	8	240	26.07
model 1	2086	8	241	25.6
model 1	2086	8	242	25.17
model 1	2086	12	359	25.15
model 1	2086	12	360	25.64
model 1	2086	12	361	25.6
model 1	2086	12	362	25.2
model 1	2087	7	182	40.95
model 1	2087	7	183	40.31
model 1	2087	7	184	39.67
model 1	2087	7	185	39.01
model 1	2087	7	186	38.4
model 1	2087	7	187	37.83
model 1	2087	7	188	37.26
model 1	2087	7	189	36.73
model 1	2087	7	190	36.23
model 1	2087	7	191	35.75
model 1	2087	7	192	35.24
model 1	2087	7	193	34.69
model 1	2087	7	194	34.17
model 1	2087	7	195	33.9
model 1	2087	7	196	33.77
model 1	2087	7	197	33.59
model 1	2087	7	198	33.32
model 1	2087	7	199	32.96
model 1	2087	7	200	32.54
model 1	2087	7	201	32.01
model 1	2087	7	202	31.65
model 1	2087	7	203	31.29
model 1	2087	7	204	30.94
model 1	2087	7	205	30.63
model 1	2087	7	206	30.29
model 1	2087	7	207	30.14
model 1	2087	7	208	29.93
model 1	2087	7	209	29.61
model 1	2087	7	210	29.33
model 1	2087	7	211	29.06
model 1	2087	7	212	28.81
model 1	2087	8	213	28.55
model 1	2087	8	214	28.39
model 1	2087	8	215	28.21
model 1	2087	8	216	28.1
model 1	2087	8	217	27.96
model 1	2087	8	218	27.77
model 1	2087	8	219	27.49
model 1	2087	8	220	27.24
model 1	2087	8	221	26.97
model 1	2087	8	222	26.81
model 1	2087	8	223	26.67
model 1	2087	8	224	26.68
model 1	2087	8	225	26.68
model 1	2087	8	226	26.69
model 1	2087	8	227	26.78
model 1	2087	8	228	26.96
model 1	2087	8	229	26.98
model 1	2087	8	230	26.8
model 1	2087	8	231	26.88
model 1	2087	8	232	27.44
model 1	2087	8	233	28.29
model 1	2087	8	234	29.32
model 1	2087	8	235	31.1
model 1	2087	8	236	33.6
model 1	2087	8	237	36.11
model 1	2087	8	238	38.5
model 1	2087	8	239	40.39
model 1	2087	8	240	41.46
model 1	2087	8	241	41.77
model 1	2087	8	242	41.49
model 1	2087	8	243	41.2
model 1	2087	9	244	40.92
model 1	2087	9	245	40.51
model 1	2087	9	246	39.87
model 1	2087	9	247	39.03
model 1	2087	9	248	38.08
model 1	2087	9	249	37.12
model 1	2087	9	250	36.21
model 1	2087	9	251	35.36
model 1	2087	9	252	34.52
model 1	2087	9	253	33.78
model 1	2087	9	254	33.07
model 1	2087	9	255	32.4
model 1	2087	9	256	31.74
model 1	2087	9	257	31.16
model 1	2087	9	258	30.65
model 1	2087	9	259	30.17
model 1	2087	9	260	29.68
model 1	2087	9	261	29.33
model 1	2087	9	262	29.07
model 1	2087	9	263	28.86
model 1	2087	9	264	28.62
model 1	2087	9	265	28.39
model 1	2087	9	266	28.21
model 1	2087	9	267	28.06
model 1	2087	9	268	28.31
model 1	2087	9	269	29
model 1	2087	9	270	29.89
model 1	2087	9	271	30.64
model 1	2087	9	272	31.08
model 1	2087	9	273	31.08
model 1	2087	10	274	30.74
model 1	2087	10	275	30.24
model 1	2087	10	276	29.69
model 1	2087	10	277	29.14
model 1	2087	10	278	28.64
model 1	2087	10	279	28.16
model 1	2087	10	280	27.7
model 1	2087	10	281	27.26
model 1	2087	10	282	26.84
model 1	2087	10	283	26.43
model 1	2087	10	284	26.06
model 1	2087	10	285	25.72
model 1	2087	10	286	25.39
model 1	2087	10	287	25.07
model 1	2087	11	328	35.01
model 1	2087	11	329	49.88
model 1	2087	11	330	62
model 1	2087	11	331	68.28
model 1	2087	11	332	69
model 1	2087	11	333	66
model 1	2087	11	334	61.37
model 1	2087	12	335	56.56
model 1	2087	12	336	52.24
model 1	2087	12	337	48.55
model 1	2087	12	338	45.43
model 1	2087	12	339	42.78
model 1	2087	12	340	40.52
model 1	2087	12	341	38.58
model 1	2087	12	342	36.91
model 1	2087	12	343	35.44
model 1	2087	12	344	34.12
model 1	2087	12	345	32.93
model 1	2087	12	346	31.87
model 1	2087	12	347	30.91
model 1	2087	12	348	30.07
model 1	2087	12	349	29.32
model 1	2087	12	350	28.62
model 1	2087	12	351	27.95
model 1	2087	12	352	27.36
model 1	2087	12	353	26.8
model 1	2087	12	354	26.27
model 1	2087	12	355	25.77
model 1	2087	12	356	25.3
model 1	2088	7	183	33.67
model 1	2088	7	184	33.3
model 1	2088	7	185	32.87
model 1	2088	7	186	32.46
model 1	2088	7	187	32.04
model 1	2088	7	188	31.67
model 1	2088	7	189	31.27
model 1	2088	7	190	30.99
model 1	2088	7	191	30.73
model 1	2088	7	192	30.53
model 1	2088	7	193	30.48
model 1	2088	7	194	30.46
model 1	2088	7	195	30.36
model 1	2088	7	196	30.18
model 1	2088	7	197	29.95
model 1	2088	7	198	30.95
model 1	2088	7	199	33.33
model 1	2088	7	200	35.66
model 1	2088	7	201	37.34
model 1	2088	7	202	38.33
model 1	2088	7	203	38.49
model 1	2088	7	204	38.01
model 1	2088	7	205	37.42
model 1	2088	7	206	36.91
model 1	2088	7	207	36.59
model 1	2088	7	208	36.23
model 1	2088	7	209	35.78
model 1	2088	7	210	35.57
model 1	2088	7	211	35.75
model 1	2088	7	212	36.1
model 1	2088	7	213	37.3
model 1	2088	8	214	39.54
model 1	2088	8	215	41.94
model 1	2088	8	216	43.73
model 1	2088	8	217	44.49
model 1	2088	8	218	44.31
model 1	2088	8	219	44.03
model 1	2088	8	220	43.64
model 1	2088	8	221	43.06
model 1	2088	8	222	42.52
model 1	2088	8	223	42.61
model 1	2088	8	224	44.51
model 1	2088	8	225	48.59
model 1	2088	8	226	54.14
model 1	2088	8	227	59.69
model 1	2088	8	228	63.54
model 1	2088	8	229	64.93
model 1	2088	8	230	63.98
model 1	2088	8	231	61.62
model 1	2088	8	232	58.77
model 1	2088	8	233	55.89
model 1	2088	8	234	53.21
model 1	2088	8	235	50.78
model 1	2088	8	236	50.81
model 1	2088	8	237	52.65
model 1	2088	8	238	54.59
model 1	2088	8	239	55.25
model 1	2088	8	240	54.65
model 1	2088	8	241	53.38
model 1	2088	8	242	51.95
model 1	2088	8	243	51.18
model 1	2088	8	244	50.97
model 1	2088	9	245	50.72
model 1	2088	9	246	49.99
model 1	2088	9	247	48.83
model 1	2088	9	248	47.47
model 1	2088	9	249	46.07
model 1	2088	9	250	44.73
model 1	2088	9	251	43.52
model 1	2088	9	252	42.46
model 1	2088	9	253	41.53
model 1	2088	9	254	40.65
model 1	2088	9	255	39.95
model 1	2088	9	256	39.41
model 1	2088	9	257	39
model 1	2088	9	258	38.58
model 1	2088	9	259	38.06
model 1	2088	9	260	37.48
model 1	2088	9	261	36.99
model 1	2088	9	262	36.64
model 1	2088	9	263	36.3
model 1	2088	9	264	35.92
model 1	2088	9	265	35.47
model 1	2088	9	266	35
model 1	2088	9	267	34.55
model 1	2088	9	268	34.11
model 1	2088	9	269	33.72
model 1	2088	9	270	33.38
model 1	2088	9	271	33.02
model 1	2088	9	272	32.64
model 1	2088	9	273	32.27
model 1	2088	9	274	31.9
model 1	2088	10	275	31.54
model 1	2088	10	276	31.18
model 1	2088	10	277	30.84
model 1	2088	10	278	30.53
model 1	2088	10	279	30.37
model 1	2088	10	280	30.31
model 1	2088	10	281	30.26
model 1	2088	10	282	30.15
model 1	2088	10	283	29.96
model 1	2088	10	284	29.71
model 1	2088	10	285	29.42
model 1	2088	10	286	29.12
model 1	2088	10	287	28.81
model 1	2088	10	288	28.5
model 1	2088	10	289	28.21
model 1	2088	10	290	27.93
model 1	2088	10	291	27.66
model 1	2088	10	292	27.45
model 1	2088	10	293	27.3
model 1	2088	10	294	27.12
model 1	2088	10	295	26.91
model 1	2088	10	296	26.66
model 1	2088	10	297	26.53
model 1	2088	10	298	26.64
model 1	2088	10	299	26.85
model 1	2088	10	300	26.99
model 1	2088	10	301	27
model 1	2088	10	302	26.9
model 1	2088	10	303	26.74
model 1	2088	10	304	26.54
model 1	2088	10	305	26.29
model 1	2088	11	306	26.06
model 1	2088	11	307	25.85
model 1	2088	11	308	25.67
model 1	2088	11	309	25.5
model 1	2088	11	310	25.35
model 1	2088	11	311	25.21
model 1	2088	11	312	25.06
model 1	2088	11	316	25.06
model 1	2088	11	317	25.47
model 1	2088	11	318	25.87
model 1	2088	11	319	26.08
model 1	2088	11	320	26.06
model 1	2088	11	321	25.87
model 1	2088	11	322	25.61
model 1	2088	11	323	25.33
model 1	2088	11	324	25.05
model 1	2088	12	348	28.69
model 1	2088	12	349	39.01
model 1	2088	12	350	50.57
model 1	2088	12	351	59.46
model 1	2088	12	352	64.51
model 1	2088	12	353	66.45
model 1	2088	12	354	65.96
model 1	2088	12	355	64.13
model 1	2088	12	356	62.01
model 1	2088	12	357	59.95
model 1	2088	12	358	58.75
model 1	2088	12	359	58.27
model 1	2088	12	360	58.07
model 1	2088	12	361	58.44
model 1	2088	12	362	60.13
model 1	2088	12	363	64.24
model 1	2088	12	364	69.38
model 1	2088	12	365	73.32
model 1	2088	12	366	74.64
model 1	2089	7	194	25.81
model 1	2089	7	195	28.27
model 1	2089	7	196	30.94
model 1	2089	7	197	33.72
model 1	2089	7	198	36.15
model 1	2089	7	199	37.84
model 1	2089	7	200	38.75
model 1	2089	7	201	39.36
model 1	2089	7	202	39.5
model 1	2089	7	203	39.22
model 1	2089	7	204	38.48
model 1	2089	7	205	37.23
model 1	2089	7	206	35.66
model 1	2089	7	207	34.03
model 1	2089	7	208	32.44
model 1	2089	7	209	30.95
model 1	2089	7	210	29.62
model 1	2089	7	211	28.41
model 1	2089	7	212	27.33
model 1	2089	8	213	26.32
model 1	2089	8	214	25.43
model 1	2089	8	215	25.35
model 1	2089	8	216	26.38
model 1	2089	8	217	28.07
model 1	2089	8	218	29.73
model 1	2089	8	219	30.74
model 1	2089	8	220	31.07
model 1	2089	8	221	31.19
model 1	2089	8	222	31.34
model 1	2089	8	223	31.63
model 1	2089	8	224	31.94
model 1	2089	8	225	31.99
model 1	2089	8	226	31.64
model 1	2089	8	227	30.9
model 1	2089	8	228	30.01
model 1	2089	8	229	29.1
model 1	2089	8	230	28.23
model 1	2089	8	231	27.43
model 1	2089	8	232	26.67
model 1	2089	8	233	25.97
model 1	2089	8	234	25.31
model 1	2089	11	327	31.61
model 1	2089	11	328	41.17
model 1	2089	11	329	47.93
model 1	2089	11	330	50.84
model 1	2089	11	331	50.52
model 1	2089	11	332	48.31
model 1	2089	11	333	45.45
model 1	2089	11	334	42.67
model 1	2089	12	335	40.24
model 1	2089	12	336	38.17
model 1	2089	12	337	36.38
model 1	2089	12	338	34.83
model 1	2089	12	339	33.51
model 1	2089	12	340	32.37
model 1	2089	12	341	31.37
model 1	2089	12	342	30.49
model 1	2089	12	343	30.18
model 1	2089	12	344	30.31
model 1	2089	12	345	30.8
model 1	2089	12	346	31.35
model 1	2089	12	347	31.57
model 1	2089	12	348	31.3
model 1	2089	12	349	30.64
model 1	2089	12	350	29.84
model 1	2089	12	351	29.06
model 1	2089	12	352	28.39
model 1	2089	12	353	27.83
model 1	2089	12	354	27.35
model 1	2089	12	355	26.91
model 1	2089	12	356	26.47
model 1	2089	12	357	26.04
model 1	2089	12	358	25.62
model 1	2089	12	359	25.21
model 1	2090	7	182	87.92
model 1	2090	7	183	96.31
model 1	2090	7	184	101
model 1	2090	7	185	101.9
model 1	2090	7	186	100.1
model 1	2090	7	187	97.2
model 1	2090	7	188	93.86
model 1	2090	7	189	90.43
model 1	2090	7	190	87.9
model 1	2090	7	191	85.66
model 1	2090	7	192	83.29
model 1	2090	7	193	80.37
model 1	2090	7	194	77.05
model 1	2090	7	195	73.74
model 1	2090	7	196	70.7
model 1	2090	7	197	67.93
model 1	2090	7	198	65.36
model 1	2090	7	199	63.22
model 1	2090	7	200	61.48
model 1	2090	7	201	59.98
model 1	2090	7	202	58.75
model 1	2090	7	203	57.71
model 1	2090	7	204	56.69
model 1	2090	7	205	55.81
model 1	2090	7	206	55.14
model 1	2090	7	207	54.52
model 1	2090	7	208	53.98
model 1	2090	7	209	53.57
model 1	2090	7	210	53.13
model 1	2090	7	211	52.52
model 1	2090	7	212	51.59
model 1	2090	8	213	50.62
model 1	2090	8	214	49.61
model 1	2090	8	215	48.74
model 1	2090	8	216	47.91
model 1	2090	8	217	47.07
model 1	2090	8	218	46.41
model 1	2090	8	219	45.89
model 1	2090	8	220	45.48
model 1	2090	8	221	45.07
model 1	2090	8	222	44.56
model 1	2090	8	223	43.94
model 1	2090	8	224	43.28
model 1	2090	8	225	42.57
model 1	2090	8	226	41.84
model 1	2090	8	227	41.08
model 1	2090	8	228	40.35
model 1	2090	8	229	39.69
model 1	2090	8	230	39.14
model 1	2090	8	231	38.68
model 1	2090	8	232	38.22
model 1	2090	8	233	37.79
model 1	2090	8	234	37.47
model 1	2090	8	235	37.42
model 1	2090	8	236	37.39
model 1	2090	8	237	37.65
model 1	2090	8	238	38.24
model 1	2090	8	239	38.86
model 1	2090	8	240	39.24
model 1	2090	8	241	39.38
model 1	2090	8	242	39.24
model 1	2090	8	243	38.99
model 1	2090	9	244	38.62
model 1	2090	9	245	38.2
model 1	2090	9	246	37.76
model 1	2090	9	247	37.27
model 1	2090	9	248	36.72
model 1	2090	9	249	36.16
model 1	2090	9	250	35.59
model 1	2090	9	251	35.03
model 1	2090	9	252	34.55
model 1	2090	9	253	34.08
model 1	2090	9	254	33.6
model 1	2090	9	255	33.2
model 1	2090	9	256	32.84
model 1	2090	9	257	32.5
model 1	2090	9	258	32.14
model 1	2090	9	259	31.77
model 1	2090	9	260	31.41
model 1	2090	9	261	31.08
model 1	2090	9	262	30.74
model 1	2090	9	263	30.41
model 1	2090	9	264	30.07
model 1	2090	9	265	29.78
model 1	2090	9	266	29.5
model 1	2090	9	267	29.21
model 1	2090	9	268	28.93
model 1	2090	9	269	28.64
model 1	2090	9	270	28.36
model 1	2090	9	271	28.11
model 1	2090	9	272	27.87
model 1	2090	9	273	27.63
model 1	2090	10	274	27.38
model 1	2090	10	275	27.13
model 1	2090	10	276	26.89
model 1	2090	10	277	26.67
model 1	2090	10	278	26.45
model 1	2090	10	279	26.22
model 1	2090	10	280	26.06
model 1	2090	10	281	26.02
model 1	2090	10	282	26
model 1	2090	10	283	25.93
model 1	2090	10	284	25.78
model 1	2090	10	285	25.6
model 1	2090	10	286	25.39
model 1	2090	10	287	25.19
model 1	2090	12	346	26.35
model 1	2090	12	347	27.36
model 1	2090	12	348	27.71
model 1	2090	12	349	27.54
model 1	2090	12	350	27.1
model 1	2090	12	351	26.59
model 1	2090	12	352	26.11
model 1	2090	12	353	25.72
model 1	2090	12	354	25.39
model 1	2090	12	355	25.1
model 1	2091	7	182	32.53
model 1	2091	7	183	39.06
model 1	2091	7	184	42.7
model 1	2091	7	185	43.5
model 1	2091	7	186	42.45
model 1	2091	7	187	40.45
model 1	2091	7	188	38.12
model 1	2091	7	189	35.92
model 1	2091	7	190	33.95
model 1	2091	7	191	32.23
model 1	2091	7	192	30.72
model 1	2091	7	193	29.41
model 1	2091	7	194	28.2
model 1	2091	7	195	27.09
model 1	2091	7	196	26.05
model 1	2091	7	197	25.09
model 1	2091	12	357	25.36
model 1	2091	12	358	25.84
model 1	2091	12	359	25.79
model 1	2091	12	360	25.3
model 1	2092	11	306	31.29
model 1	2092	11	307	40.69
model 1	2092	11	308	49.3
model 1	2092	11	309	54.86
model 1	2092	11	310	57.24
model 1	2092	11	311	57.42
model 1	2092	11	312	56.41
model 1	2092	11	313	54.76
model 1	2092	11	314	52.64
model 1	2092	11	315	50.2
model 1	2092	11	316	47.64
model 1	2092	11	317	45.15
model 1	2092	11	318	42.84
model 1	2092	11	319	40.76
model 1	2092	11	320	38.91
model 1	2092	11	321	37.27
model 1	2092	11	322	36
model 1	2092	11	323	34.92
model 1	2092	11	324	33.96
model 1	2092	11	325	33
model 1	2092	11	326	32.44
model 1	2092	11	327	32.4
model 1	2092	11	328	32.73
model 1	2092	11	329	33.17
model 1	2092	11	330	33.51
model 1	2092	11	331	34.4
model 1	2092	11	332	36.37
model 1	2092	11	333	40.04
model 1	2092	11	334	44.72
model 1	2092	11	335	48.82
model 1	2092	12	336	51.01
model 1	2092	12	337	51.92
model 1	2092	12	338	52.34
model 1	2092	12	339	52.38
model 1	2092	12	340	51.84
model 1	2092	12	341	51.36
model 1	2092	12	342	51.04
model 1	2092	12	343	50.58
model 1	2092	12	344	49.65
model 1	2092	12	345	48.53
model 1	2092	12	346	47.45
model 1	2092	12	347	46.39
model 1	2092	12	348	45.25
model 1	2092	12	349	44
model 1	2092	12	350	42.74
model 1	2092	12	351	41.54
model 1	2092	12	352	40.42
model 1	2092	12	353	39.38
model 1	2092	12	354	38.43
model 1	2092	12	355	37.57
model 1	2092	12	356	37.28
model 1	2092	12	357	37.48
model 1	2092	12	358	37.74
model 1	2092	12	359	37.68
model 1	2092	12	360	37.28
model 1	2092	12	361	36.66
model 1	2092	12	362	35.96
model 1	2092	12	363	35.27
model 1	2092	12	364	34.67
model 1	2092	12	365	34.43
model 1	2092	12	366	34.55
model 1	2093	7	182	33.22
model 1	2093	7	183	32.76
model 1	2093	7	184	32.31
model 1	2093	7	185	31.86
model 1	2093	7	186	31.35
model 1	2093	7	187	30.84
model 1	2093	7	188	30.37
model 1	2093	7	189	29.85
model 1	2093	7	190	29.31
model 1	2093	7	191	28.78
model 1	2093	7	192	28.35
model 1	2093	7	193	27.96
model 1	2093	7	194	27.64
model 1	2093	7	195	27.33
model 1	2093	7	196	26.99
model 1	2093	7	197	26.59
model 1	2093	7	198	26.16
model 1	2093	7	199	25.76
model 1	2093	7	200	25.41
model 1	2093	7	201	25.16
model 1	2093	9	263	26.25
model 1	2093	9	264	30.68
model 1	2093	9	265	34.43
model 1	2093	9	266	36.36
model 1	2093	9	267	36.32
model 1	2093	9	268	35.07
model 1	2093	9	269	33.45
model 1	2093	9	270	32.05
model 1	2093	9	271	30.91
model 1	2093	9	272	29.97
model 1	2093	9	273	30.12
model 1	2093	10	274	30.9
model 1	2093	10	275	31.69
model 1	2093	10	276	32.07
model 1	2093	10	277	32.59
model 1	2093	10	278	33.09
model 1	2093	10	279	34.36
model 1	2093	10	280	36.05
model 1	2093	10	281	37.55
model 1	2093	10	282	38.25
model 1	2093	10	283	37.9
model 1	2093	10	284	38.53
model 1	2093	10	285	40.82
model 1	2093	10	286	43.9
model 1	2093	10	287	46.16
model 1	2093	10	288	47.02
model 1	2093	10	289	46.75
model 1	2093	10	290	46.59
model 1	2093	10	291	46.87
model 1	2093	10	292	47
model 1	2093	10	293	46.39
model 1	2093	10	294	45
model 1	2093	10	295	43.04
model 1	2093	10	296	40.79
model 1	2093	10	297	38.52
model 1	2093	10	298	36.41
model 1	2093	10	299	34.53
model 1	2093	10	300	32.89
model 1	2093	10	301	31.56
model 1	2093	10	302	30.48
model 1	2093	10	303	30.18
model 1	2093	10	304	30.37
model 1	2093	11	305	30.58
model 1	2093	11	306	30.55
model 1	2093	11	307	32.37
model 1	2093	11	308	35.96
model 1	2093	11	309	40.43
model 1	2093	11	310	43.95
model 1	2093	11	311	45.78
model 1	2093	11	312	45.92
model 1	2093	11	313	44.73
model 1	2093	11	314	43.12
model 1	2093	11	315	41.46
model 1	2093	11	316	39.89
model 1	2093	11	317	39.38
model 1	2093	11	318	40.39
model 1	2093	11	319	42.14
model 1	2093	11	320	43.43
model 1	2093	11	321	44.72
model 1	2093	11	322	48.51
model 1	2093	11	323	53.76
model 1	2093	11	324	58.13
model 1	2093	11	325	60.04
model 1	2093	11	326	59.56
model 1	2093	11	327	57.5
model 1	2093	11	328	54.76
model 1	2093	11	329	51.97
model 1	2093	11	330	50.16
model 1	2093	11	331	49.37
model 1	2093	11	332	49.05
model 1	2093	11	333	48.55
model 1	2093	11	334	47.55
model 1	2093	12	335	46.11
model 1	2093	12	336	44.48
model 1	2093	12	337	42.87
model 1	2093	12	338	41.39
model 1	2093	12	339	40.08
model 1	2093	12	340	39.13
model 1	2093	12	341	38.95
model 1	2093	12	342	39.2
model 1	2093	12	343	39.39
model 1	2093	12	344	39.2
model 1	2093	12	345	38.67
model 1	2093	12	346	37.98
model 1	2093	12	347	37.25
model 1	2093	12	348	36.51
model 1	2093	12	349	35.95
model 1	2093	12	350	37.7
model 1	2093	12	351	42.18
model 1	2093	12	352	47.75
model 1	2093	12	353	52.27
model 1	2093	12	354	54.59
model 1	2093	12	355	54.86
model 1	2093	12	356	53.9
model 1	2093	12	357	52.5
model 1	2093	12	358	51.07
model 1	2093	12	359	49.74
model 1	2093	12	360	50.65
model 1	2093	12	361	53.64
model 1	2093	12	362	57.36
model 1	2093	12	363	60.71
model 1	2093	12	364	62.89
model 1	2093	12	365	63.73
model 1	2094	7	182	26.88
model 1	2094	7	183	26.64
model 1	2094	7	184	26.41
model 1	2094	7	185	26.25
model 1	2094	7	186	26.03
model 1	2094	7	187	25.84
model 1	2094	7	188	25.62
model 1	2094	7	189	25.36
model 1	2094	7	190	25.1
model 1	2094	11	316	28.94
model 1	2094	11	317	34.98
model 1	2094	11	318	39.1
model 1	2094	11	319	40.67
model 1	2094	11	320	40.2
model 1	2094	11	321	39.45
model 1	2094	11	322	39.09
model 1	2094	11	323	38.81
model 1	2094	11	324	38.1
model 1	2094	11	325	37.3
model 1	2094	11	326	36.57
model 1	2094	11	327	36.04
model 1	2094	11	328	35.96
model 1	2094	11	329	36.55
model 1	2094	11	330	37.89
model 1	2094	11	331	41.02
model 1	2094	11	332	44.5
model 1	2094	11	333	46.98
model 1	2094	11	334	48.1
model 1	2094	12	335	47.99
model 1	2094	12	336	46.93
model 1	2094	12	337	45.23
model 1	2094	12	338	43.22
model 1	2094	12	339	41.18
model 1	2094	12	340	39.29
model 1	2094	12	341	37.59
model 1	2094	12	342	36.09
model 1	2094	12	343	34.76
model 1	2094	12	344	33.6
model 1	2094	12	345	32.87
model 1	2094	12	346	32.48
model 1	2094	12	347	32.22
model 1	2094	12	348	31.85
model 1	2094	12	349	31.33
model 1	2094	12	350	30.87
model 1	2094	12	351	30.93
model 1	2094	12	352	31.95
model 1	2094	12	353	33.48
model 1	2094	12	354	34.75
model 1	2094	12	355	35.51
model 1	2094	12	356	35.76
model 1	2094	12	357	37.58
model 1	2094	12	358	41
model 1	2094	12	359	44.58
model 1	2094	12	360	46.65
model 1	2094	12	361	46.92
model 1	2094	12	362	45.86
model 1	2094	12	363	44.12
model 1	2094	12	364	42.16
model 1	2094	12	365	40.29
model 1	2095	9	273	29.37
model 1	2095	10	274	34.59
model 1	2095	10	275	35.82
model 1	2095	10	276	34.5
model 1	2095	10	277	32.59
model 1	2095	10	278	32.42
model 1	2095	10	279	34.52
model 1	2095	10	280	37.31
model 1	2095	10	281	39.1
model 1	2095	10	282	39.26
model 1	2095	10	283	38.04
model 1	2095	10	284	36.03
model 1	2095	10	285	33.77
model 1	2095	10	286	32.73
model 1	2095	10	287	33.15
model 1	2095	10	288	34.77
model 1	2095	10	289	37.44
model 1	2095	10	290	40.53
model 1	2095	10	291	42.74
model 1	2095	10	292	43.18
model 1	2095	10	293	41.94
model 1	2095	10	294	39.71
model 1	2095	10	295	37.16
model 1	2095	10	296	34.73
model 1	2095	10	297	32.97
model 1	2095	10	298	31.73
model 1	2095	10	299	32.36
model 1	2095	10	300	35.99
model 1	2095	10	301	41.02
model 1	2095	10	302	46.43
model 1	2095	10	303	51.34
model 1	2095	10	304	54.91
model 1	2095	11	305	56.23
model 1	2095	11	306	57.12
model 1	2095	11	307	58.74
model 1	2095	11	308	60.1
model 1	2095	11	309	59.89
model 1	2095	11	310	58.09
model 1	2095	11	311	55.37
model 1	2095	11	312	52.39
model 1	2095	11	313	49.54
model 1	2095	11	314	46.98
model 1	2095	11	315	45.01
model 1	2095	11	316	43.44
model 1	2095	11	317	42.19
model 1	2095	11	318	41.18
model 1	2095	11	319	40.3
model 1	2095	11	320	39.43
model 1	2095	11	321	39.71
model 1	2095	11	322	41.19
model 1	2095	11	323	42.86
model 1	2095	11	324	43.72
model 1	2095	11	325	43.5
model 1	2095	11	326	42.53
model 1	2095	11	327	42.43
model 1	2095	11	328	43.38
model 1	2095	11	329	44.69
model 1	2095	11	330	45.68
model 1	2095	11	331	47.21
model 1	2095	11	332	49.4
model 1	2095	11	333	51.38
model 1	2095	11	334	52.25
model 1	2095	12	335	51.86
model 1	2095	12	336	52.73
model 1	2095	12	337	55.25
model 1	2095	12	338	58.01
model 1	2095	12	339	59.72
model 1	2095	12	340	59.81
model 1	2095	12	341	58.61
model 1	2095	12	342	57.1
model 1	2095	12	343	56.62
model 1	2095	12	344	57.23
model 1	2095	12	345	59.67
model 1	2095	12	346	63.26
model 1	2095	12	347	66.85
model 1	2095	12	348	69.2
model 1	2095	12	349	69.8
model 1	2095	12	350	68.78
model 1	2095	12	351	66.64
model 1	2095	12	352	64
model 1	2095	12	353	61.35
model 1	2095	12	354	58.93
model 1	2095	12	355	56.8
model 1	2095	12	356	54.91
model 1	2095	12	357	53.26
model 1	2095	12	358	52
model 1	2095	12	359	51.06
model 1	2095	12	360	50.38
model 1	2095	12	361	50.28
model 1	2095	12	362	50.52
model 1	2095	12	363	51.73
model 1	2095	12	364	53.81
model 1	2095	12	365	56.92
model 1	2096	7	183	71.71
model 1	2096	7	184	68.4
model 1	2096	7	185	69.29
model 1	2096	7	186	74.99
model 1	2096	7	187	81.71
model 1	2096	7	188	86.27
model 1	2096	7	189	87.35
model 1	2096	7	190	85.34
model 1	2096	7	191	81.62
model 1	2096	7	192	77.39
model 1	2096	7	193	73.41
model 1	2096	7	194	69.78
model 1	2096	7	195	66.6
model 1	2096	7	196	63.88
model 1	2096	7	197	61.43
model 1	2096	7	198	59.22
model 1	2096	7	199	57.19
model 1	2096	7	200	55.33
model 1	2096	7	201	53.8
model 1	2096	7	202	52.48
model 1	2096	7	203	51.4
model 1	2096	7	204	50.44
model 1	2096	7	205	49.57
model 1	2096	7	206	48.64
model 1	2096	7	207	47.68
model 1	2096	7	208	46.69
model 1	2096	7	209	45.69
model 1	2096	7	210	44.74
model 1	2096	7	211	43.83
model 1	2096	7	212	43.02
model 1	2096	7	213	42.22
model 1	2096	8	214	41.43
model 1	2096	8	215	40.67
model 1	2096	8	216	39.94
model 1	2096	8	217	39.24
model 1	2096	8	218	38.56
model 1	2096	8	219	37.91
model 1	2096	8	220	37.31
model 1	2096	8	221	36.74
model 1	2096	8	222	36.15
model 1	2096	8	223	35.55
model 1	2096	8	224	35.04
model 1	2096	8	225	34.61
model 1	2096	8	226	34.19
model 1	2096	8	227	33.67
model 1	2096	8	228	33.22
model 1	2096	8	229	32.79
model 1	2096	8	230	32.42
model 1	2096	8	231	32.31
model 1	2096	8	232	32.36
model 1	2096	8	233	32.36
model 1	2096	8	234	32.21
model 1	2096	8	235	31.97
model 1	2096	8	236	31.67
model 1	2096	8	237	31.34
model 1	2096	8	238	30.93
model 1	2096	8	239	30.68
model 1	2096	8	240	30.61
model 1	2096	8	241	30.52
model 1	2096	8	242	30.3
model 1	2096	8	243	30
model 1	2096	8	244	29.64
model 1	2096	9	245	29.21
model 1	2096	9	246	28.89
model 1	2096	9	247	28.54
model 1	2096	9	248	28.25
model 1	2096	9	249	28.01
model 1	2096	9	250	27.76
model 1	2096	9	251	27.56
model 1	2096	9	252	27.38
model 1	2096	9	253	27.22
model 1	2096	9	254	27.2
model 1	2096	9	255	27.2
model 1	2096	9	256	27.13
model 1	2096	9	257	27
model 1	2096	9	258	27.06
model 1	2096	9	259	27.36
model 1	2096	9	260	27.7
model 1	2096	9	261	27.9
model 1	2096	9	262	27.89
model 1	2096	9	263	27.72
model 1	2096	9	264	27.56
model 1	2096	9	265	27.43
model 1	2096	9	266	27.28
model 1	2096	9	267	27.1
model 1	2096	9	268	26.88
model 1	2096	9	269	26.67
model 1	2096	9	270	26.55
model 1	2096	9	271	26.48
model 1	2096	9	272	26.36
model 1	2096	9	273	26.25
model 1	2096	9	274	26.13
model 1	2096	10	275	25.95
model 1	2096	10	276	25.68
model 1	2096	10	277	25.38
model 1	2096	10	278	25.16
model 1	2096	10	279	25.57
model 1	2096	10	280	26.7
model 1	2096	10	281	28.06
model 1	2096	10	282	29.02
model 1	2096	10	283	29.32
model 1	2096	10	284	29.02
model 1	2096	10	285	28.39
model 1	2096	10	286	27.69
model 1	2096	10	287	27.02
model 1	2096	10	288	26.47
model 1	2096	10	289	26.01
model 1	2096	10	290	25.6
model 1	2096	10	291	25.24
model 1	2096	10	295	25.08
model 1	2096	10	296	25.28
model 1	2096	10	297	25.48
model 1	2096	10	298	25.71
model 1	2096	10	299	25.99
model 1	2096	10	300	26.36
model 1	2096	10	301	26.75
model 1	2096	10	302	27.03
model 1	2096	10	303	28.26
model 1	2096	10	304	31.19
model 1	2096	10	305	35.42
model 1	2096	11	306	40.23
model 1	2096	11	307	44.27
model 1	2096	11	308	47.33
model 1	2096	11	309	49.22
model 1	2096	11	310	50.08
model 1	2096	11	311	50
model 1	2096	11	312	49.14
model 1	2096	11	313	47.71
model 1	2096	11	314	45.99
model 1	2096	11	315	44.75
model 1	2096	11	316	43.98
model 1	2096	11	317	43.5
model 1	2096	11	318	43.09
model 1	2096	11	319	42.56
model 1	2096	11	320	41.86
model 1	2096	11	321	41.03
model 1	2096	11	322	40.29
model 1	2096	11	323	39.89
model 1	2096	11	324	39.94
model 1	2096	11	325	40.23
model 1	2096	11	326	40.33
model 1	2096	11	327	40.01
model 1	2096	11	328	39.36
model 1	2096	11	329	38.91
model 1	2096	11	330	40.87
model 1	2096	11	331	44.85
model 1	2096	11	332	49.49
model 1	2096	11	333	53.23
model 1	2096	11	334	55.51
model 1	2096	11	335	56.39
model 1	2096	12	336	56.43
model 1	2096	12	337	55.96
model 1	2096	12	338	55.43
model 1	2096	12	339	54.94
model 1	2096	12	340	54.51
model 1	2096	12	341	54.02
model 1	2096	12	342	53.41
model 1	2096	12	343	52.75
model 1	2096	12	344	52.1
model 1	2096	12	345	51.57
model 1	2096	12	346	51.03
model 1	2096	12	347	50.37
model 1	2096	12	348	49.73
model 1	2096	12	349	49.22
model 1	2096	12	350	48.85
model 1	2096	12	351	48.5
model 1	2096	12	352	48.1
model 1	2096	12	353	47.68
model 1	2096	12	354	47.37
model 1	2096	12	355	47.15
model 1	2096	12	356	46.92
model 1	2096	12	357	46.57
model 1	2096	12	358	46.31
model 1	2096	12	359	46.28
model 1	2096	12	360	46.46
model 1	2096	12	361	46.74
model 1	2096	12	362	47.01
model 1	2096	12	363	47.18
model 1	2096	12	364	47.59
model 1	2096	12	365	48.1
model 1	2096	12	366	48.53
model 1	2097	7	182	26.8
model 1	2097	7	183	26.59
model 1	2097	7	184	26.36
model 1	2097	7	185	26.08
model 1	2097	7	186	25.76
model 1	2097	7	187	25.6
model 1	2097	7	188	25.46
model 1	2097	7	189	25.32
model 1	2097	7	190	25.16
model 1	2097	8	243	26.1
model 1	2097	9	244	27.05
model 1	2097	9	245	27.44
model 1	2097	9	246	32.27
model 1	2097	9	247	40.35
model 1	2097	9	248	48.67
model 1	2097	9	249	54.24
model 1	2097	9	250	56.12
model 1	2097	9	251	54.93
model 1	2097	9	252	52.85
model 1	2097	9	253	51.12
model 1	2097	9	254	50.14
model 1	2097	9	255	49.58
model 1	2097	9	256	48.63
model 1	2097	9	257	46.93
model 1	2097	9	258	44.6
model 1	2097	9	259	42.09
model 1	2097	9	260	39.71
model 1	2097	9	261	37.57
model 1	2097	9	262	35.68
model 1	2097	9	263	33.99
model 1	2097	9	264	32.47
model 1	2097	9	265	31.13
model 1	2097	9	266	29.94
model 1	2097	9	267	28.9
model 1	2097	9	268	27.95
model 1	2097	9	269	27.06
model 1	2097	9	270	26.22
model 1	2097	9	271	25.45
model 1	2097	10	281	26.66
model 1	2097	10	282	29.32
model 1	2097	10	283	30.82
model 1	2097	10	284	31.08
model 1	2097	10	285	30.49
model 1	2097	10	286	29.45
model 1	2097	10	287	28.3
model 1	2097	10	288	27.21
model 1	2097	10	289	26.24
model 1	2097	10	290	25.38
model 1	2097	10	296	26.36
model 1	2097	10	297	31.44
model 1	2097	10	298	36.07
model 1	2097	10	299	38.64
model 1	2097	10	300	39.25
model 1	2097	10	301	38.84
model 1	2097	10	302	38.43
model 1	2097	10	303	38.25
model 1	2097	10	304	37.98
model 1	2097	11	305	37.29
model 1	2097	11	306	36.14
model 1	2097	11	307	34.73
model 1	2097	11	308	33.28
model 1	2097	11	309	31.92
model 1	2097	11	310	30.7
model 1	2097	11	311	29.64
model 1	2097	11	312	28.72
model 1	2097	11	313	28.86
model 1	2097	11	314	29.88
model 1	2097	11	315	31.18
model 1	2097	11	316	32.05
model 1	2097	11	317	32.25
model 1	2097	11	318	31.84
model 1	2097	11	319	31.01
model 1	2097	11	320	30.14
model 1	2097	11	321	29.41
model 1	2097	11	322	29.82
model 1	2097	11	323	31.27
model 1	2097	11	324	33.3
model 1	2097	11	325	36.68
model 1	2097	11	326	40.56
model 1	2097	11	327	43.52
model 1	2097	11	328	44.55
model 1	2097	11	329	43.9
model 1	2097	11	330	42.52
model 1	2097	11	331	41.61
model 1	2097	11	332	41.24
model 1	2097	11	333	40.91
model 1	2097	11	334	40.21
model 1	2097	12	335	39.12
model 1	2097	12	336	38.3
model 1	2097	12	337	38
model 1	2097	12	338	37.93
model 1	2097	12	339	37.67
model 1	2097	12	340	37.1
model 1	2097	12	341	36.26
model 1	2097	12	342	35.6
model 1	2097	12	343	35.3
model 1	2097	12	344	35.16
model 1	2097	12	345	34.83
model 1	2097	12	346	34.19
model 1	2097	12	347	33.35
model 1	2097	12	348	32.42
model 1	2097	12	349	31.53
model 1	2097	12	350	30.72
model 1	2097	12	351	30.15
model 1	2097	12	352	31.03
model 1	2097	12	353	33.37
model 1	2097	12	354	36.06
model 1	2097	12	355	37.9
model 1	2097	12	356	38.52
model 1	2097	12	357	38.16
model 1	2097	12	358	37.45
model 1	2097	12	359	36.77
model 1	2097	12	360	36.13
model 1	2097	12	361	35.42
model 1	2097	12	362	34.59
model 1	2097	12	363	33.7
model 1	2097	12	364	32.82
model 1	2097	12	365	32.01
model 1	2098	7	182	30.03
model 1	2098	7	183	29.12
model 1	2098	7	184	28.28
model 1	2098	7	185	27.47
model 1	2098	7	186	26.7
model 1	2098	7	187	25.94
model 1	2098	7	188	25.27
model 1	2098	10	299	26.25
model 1	2098	10	300	26.84
model 1	2098	10	301	27
model 1	2098	10	302	28.53
model 1	2098	10	303	32.23
model 1	2098	10	304	36.47
model 1	2098	11	305	39.29
model 1	2098	11	306	40.09
model 1	2098	11	307	39.42
model 1	2098	11	308	37.89
model 1	2098	11	309	35.94
model 1	2098	11	310	33.87
model 1	2098	11	311	31.87
model 1	2098	11	312	30.8
model 1	2098	11	313	30.54
model 1	2098	11	314	30.44
model 1	2098	11	315	29.87
model 1	2098	11	316	28.84
model 1	2098	11	317	30.9
model 1	2098	11	318	36.01
model 1	2098	11	319	41.53
model 1	2098	11	320	44.64
model 1	2098	11	321	44.87
model 1	2098	11	322	43.16
model 1	2098	11	323	40.56
model 1	2098	11	324	37.83
model 1	2098	11	325	35.35
model 1	2098	11	326	33.21
model 1	2098	11	327	31.39
model 1	2098	11	328	29.85
model 1	2098	11	329	28.52
model 1	2098	11	330	27.36
model 1	2098	11	331	26.35
model 1	2098	11	332	25.45
model 1	2098	12	338	25.04
model 1	2098	12	339	28.19
model 1	2098	12	340	33.16
model 1	2098	12	341	38.6
model 1	2098	12	342	42.67
model 1	2098	12	343	44.84
model 1	2098	12	344	45.84
model 1	2098	12	345	46.23
model 1	2098	12	346	45.91
model 1	2098	12	347	44.8
model 1	2098	12	348	43.46
model 1	2098	12	349	42.55
model 1	2098	12	350	42.46
model 1	2098	12	351	44.23
model 1	2098	12	352	47.52
model 1	2098	12	353	50.71
model 1	2098	12	354	52.34
model 1	2098	12	355	52.27
model 1	2098	12	356	51.04
model 1	2098	12	357	50.51
model 1	2098	12	358	50.82
model 1	2098	12	359	51.2
model 1	2098	12	360	50.7
model 1	2098	12	361	49.3
model 1	2098	12	362	47.57
model 1	2098	12	363	45.93
model 1	2098	12	364	44.56
model 1	2098	12	365	43.58
model 1	2099	7	182	74.17
model 1	2099	7	183	71.64
model 1	2099	7	184	69.44
model 1	2099	7	185	67.42
model 1	2099	7	186	65.55
model 1	2099	7	187	63.84
model 1	2099	7	188	62.29
model 1	2099	7	189	60.88
model 1	2099	7	190	59.56
model 1	2099	7	191	58.31
model 1	2099	7	192	57.12
model 1	2099	7	193	55.99
model 1	2099	7	194	54.98
model 1	2099	7	195	54.03
model 1	2099	7	196	53.12
model 1	2099	7	197	52.23
model 1	2099	7	198	51.38
model 1	2099	7	199	50.56
model 1	2099	7	200	49.94
model 1	2099	7	201	49.57
model 1	2099	7	202	49.43
model 1	2099	7	203	49.36
model 1	2099	7	204	49.33
model 1	2099	7	205	49.15
model 1	2099	7	206	48.8
model 1	2099	7	207	48.27
model 1	2099	7	208	47.77
model 1	2099	7	209	47.27
model 1	2099	7	210	46.83
model 1	2099	7	211	46.56
model 1	2099	7	212	46.23
model 1	2099	8	213	45.84
model 1	2099	8	214	45.38
model 1	2099	8	215	44.86
model 1	2099	8	216	44.36
model 1	2099	8	217	43.92
model 1	2099	8	218	43.44
model 1	2099	8	219	43.15
model 1	2099	8	220	42.99
model 1	2099	8	221	42.92
model 1	2099	8	222	42.81
model 1	2099	8	223	42.69
model 1	2099	8	224	42.48
model 1	2099	8	225	44.3
[truncated: 10,912 more rows]

## Sheet: SummerDischarge_rcp85NF
Climatic model	Year	Month	Day number	Discharge (m3/s)
model 1	2024	7	183	29.94
model 1	2024	7	184	30.13
model 1	2024	7	185	29.96
model 1	2024	7	186	29.8
model 1	2024	7	187	29.78
model 1	2024	7	188	29.68
model 1	2024	7	189	29.41
[truncated: 10,346 more rows]

## Sheet: SummerDischarge_rcp85FF
Climatic model	Year	Month	Day number	Discharge (m3/s)
[truncated: 17,207 more rows]
